# Supplementary material for: Changes in the Drinking Water Microbiome: Effects of Water Treatments Along the Flow of Two Drinking Water Treatment Plants in a Urbanized Area, Milan (Italy)
Source: Front Microbiol. 2018 Oct 31;9:2557. doi: 10.3389/fmicb.2018.02557 (PMC6220058; doi:10.3389/fmicb.2018.02557)
Supplement: Supplementary file 1 [file Table_1.xlsx]

## Sheet: Sheet1
Environmental variables recorded during the sampling campaign.
Sample_ID	Treatment Plant	Sampling Point	Sampling Point Abbreviation	Treatment	Month	Year	Season	Weather	Cold - hot	External Temperature (°C)	Humidity*
3A	Site 1	Groundwater	Aquifer	no	Dec	2013	winter	sunny	cold	7	B4
3B	Site 1	Carbon Filters	CFilter	yes	Dec	2013	winter	sunny	cold	7	B4
3C	Site 1	Chlorination basin	Chlor	yes	Dec	2013	winter	sunny	cold	7	B4
4A	Site 1	Groundwater	Aquifer	no	Jan	2014	winter	cloudy	cold	1	B4
4B	Site 1	Carbon Filters	CFilter	yes	Jan	2014	winter	cloudy	cold	1	B4
4C	Site 1	Chlorination basin	Chlor	yes	Jan	2014	winter	cloudy	cold	1	B4
5A	Site 1	Groundwater	Aquifer	no	Feb	2014	winter	rain	cold	8	B4
5B	Site 1	Carbon Filters	CFilter	yes	Feb	2014	winter	rain	cold	8	B4
5C	Site 1	Chlorination basin	Chlor	yes	Feb	2014	winter	rain	cold	8	B4
6A	Site 1	Groundwater	Aquifer	no	Mar	2014	spring	sunny	warm	14	B2
6B	Site 1	Carbon Filters	CFilter	yes	Mar	2014	spring	sunny	warm	14	B2
6C	Site 1	Chlorination basin	Chlor	yes	Mar	2014	spring	sunny	warm	14	B2
7A	Site 1	Groundwater	Aquifer	no	Apr	2014	spring	sunny	warm	18	B3
7B	Site 1	Carbon Filters	CFilter	yes	Apr	2014	spring	sunny	warm	18	B3
7C	Site 1	Chlorination basin	Chlor	yes	Apr	2014	spring	sunny	warm	18	B3
8A	Site 1	Groundwater	Aquifer	no	May	2014	spring	sunny	warm	19	C2
8B	Site 1	Carbon Filters	CFilter	yes	May	2014	spring	sunny	warm	19	C2
8C	Site 1	Chlorination basin	Chlor	yes	May	2014	spring	sunny	warm	19	C2
9A	Site 1	Groundwater	Aquifer	no	Jun	2014	summer	thunderous	warm	16	B4
9B	Site 1	Carbon Filters	CFilter	yes	Jun	2014	summer	thunderous	warm	16	B4
9C	Site 1	Chlorination basin	Chlor	yes	Jun	2014	summer	thunderous	warm	16	B4
10A	Site 1	Groundwater	Aquifer	no	Jul	2014	summer	sunny	hot	28	B3
10B	Site 1	Carbon Filters	CFilter	yes	Jul	2014	summer	sunny	hot	28	B3
10C	Site 1	Chlorination basin	Chlor	yes	Jul	2014	summer	sunny	hot	28	B3
11A	Site 1	Groundwater	Aquifer	no	Aug	2014	summer	sunny	hot	25	B3
11B	Site 1	Carbon Filters	CFilter	yes	Aug	2014	summer	sunny	hot	25	B3
11C	Site 1	Chlorination basin	Chlor	yes	Aug	2014	summer	sunny	hot	25	B3
12A	Site 1	Groundwater	Aquifer	no	Sep	2014	autumn	sunny	hot	21	B3
12B	Site 1	Carbon Filters	CFilter	yes	Sep	2014	autumn	sunny	hot	21	B3
12C	Site 1	Chlorination basin	Chlor	yes	Sep	2014	autumn	sunny	hot	21	B3
13A	Site 1	Groundwater	Aquifer	no	Oct	2014	autumn	rain	warm	16	B4
13B	Site 1	Carbon Filters	CFilter	yes	Oct	2014	autumn	rain	warm	16	B4
13C	Site 1	Chlorination basin	Chlor	yes	Oct	2014	autumn	rain	warm	16	B4
14A	Site 1	Groundwater	Aquifer	no	Nov	2014	winter	sunny	cold	10	B3
14B	Site 1	Carbon Filters	CFilter	yes	Nov	2014	winter	sunny	cold	10	B3
14C	Site 1	Chlorination basin	Chlor	yes	Nov	2014	winter	sunny	cold	10	B3
1A Cr	Site 2	Groundwater	Aquifer	no	Oct	2014	autumn	rain	warm	16	B4
1B Cr	Site 2	Carbon Filters	CFilter	yes	Oct	2014	autumn	rain	warm	16	B4
1C Cr	Site 2	Chlorination basin	Chlor	yes	Oct	2014	autumn	rain	warm	16	B4
2A Cr	Site 2	Groundwater	Aquifer	no	Nov	2014	winter	sunny	cold	10	B3
2B Cr	Site 2	Carbon Filters	CFilter	yes	Nov	2014	winter	sunny	cold	10	B3
2C Cr	Site 2	Chlorination basin	Chlor	yes	Nov	2014	winter	sunny	cold	10	B3
											**B4: 100%-80% humidity; B3: 79.9%-60% humidity; B2: 59.9%-40% humidity; B1: 39.9%-20% humidity; C2: 19.9%-0% humidity.
