# Supplementary material for: Changes in the Drinking Water Microbiome: Effects of Water Treatments Along the Flow of Two Drinking Water Treatment Plants in a Urbanized Area, Milan (Italy)
Source: Front Microbiol. 2018 Oct 31;9:2557. doi: 10.3389/fmicb.2018.02557 (PMC6220058; doi:10.3389/fmicb.2018.02557)
Supplement: Supplementary file 2 [file Table_2.xlsx]

## Sheet: Sheet1
Groundwater physico-chemical analyses
Sample_id	Treatment Plant	Sampling Point Abbreviation	Alcalinity (mg/L)	Colour (CU)	Conductivity at 20°C (µS/cm)	[H+] (pH)	Total hardness (°F)	Index of aggressivity	Dry residue at 180°C (mg/L)	Temperature (°C)	Turbidity (NTU)	Ammonia (µg/L)	Chlorites (µg/L)	Chlorides (mg/L)	Fluoride (mg/L)	Phosphate (mg/L)	Nitrate (mg/L)	Nitrite (µg/L)	Sulphate (mg/L)	Calcium (mg/L)	Iron (µg/L)	Magnesium (mg/L)	Volatile Organic Compounds (VOC) (µg/L)	Polycyclic Aromatic Hydrocarbons (PAH) (ng/L)
3A	Site 1	Aquifer	200	0	716	7.36	30	12.14	465.4	14.6	<0.010	<0,10	<0.02	30.0189	<0,5	<0,20	40.727	<0.20	57.3311	97	<5	22	27	<2.00
4A	Site 1	Aquifer	180.94	<0.01	689.119	7.64	32.31	12.4	447.927	14.3	<0.010	<0.10	<0.02	27.91	<0.50	<0.20	37.56	<0.20	52.6	101	6	22.1	27	<2.00
5A	Site 1	Aquifer	174.28	<0.01	720.201	7.69	28.69	12.34	468.131	13.8	<0.010	<0.10	<0.02	29.33	<0.50	<0.20	38.61	<0.20	54.5	98.27	11	21.6	25	<2.00
6A	Site 1	Aquifer	224.94	<0.01	717.68	8.04	33	12.26	466.492	15.1	<0.010	<0.10	<0.02	27.88	<0.50	<0.20	35.82	<0.20	52	97.73	5	19.5	31	<2.00
7A	Site 1	Aquifer	210.58	<0.01	728.947	7.62	29.21	12.41	473.816	15.2	<0.010	<0.10	<0.02	29.38	<0.50	<0.20	38.08	<0.20	54	120.1	<5	19.9	27	<2.00
8A	Site 1	Aquifer	207.57	<0.01	702.467	7.55	28.99	12.33	456.604	15.5	<0.010	<0.10	<0.02	27.81	<0.50	<0.20	38	<0.20	53.2	87.6	<5	22.9	26	<2.00
9A	Site 1	Aquifer	207.34	<0.01	711.002	7.64	26.15	12.37	462.151	17.1	<0.010	<0.10	<0.02	27.39	<0.50	<0.20	37.28	<0.20	52	87.46	<5	22	17	<2.00
10A	Site 1	Aquifer	193.95	<0.01	732.79	7.62	28.34	12.36	476.314	17	<0.010	<0.10	<0.02	29.83	<0.50	<0.20	37.91	<0.20	55.5	91.7	<5	17.8	24	<2.00
11A	Site 1	Aquifer	NA	<0.01	NA	7.7	NA	12.35	476.314	15.5	<0.010	<0.10	<0.02	28.01	<0.50	<0.20	37.91	<0.20	NA	NA	NA	NA	NA	NA
12A	Site 1	Aquifer	206.69	<0.01	735.464	7.77	27.32	12.53	478.052	15.1	<0.010	<0.10	<0.02	28.01	<0.50	<0.20	39.6	<0.20	53.3	85.25	<5	19.8	28	3.04
13A	Site 1	Aquifer	212.17	<0.01	730.142	7.81	26.91	12.57	474.592	15.2	<0.010	<0.10	<0.02	28.49	<0.50	<0.20	37.56	<0.20	54.2	92.49	7	21.8	23	<2.00
14A	Site 1	Aquifer	205.37	<0.01	715.958	7.74	26.55	12.47	465.373	15.5	<0.010	<0.10	<0.02	27.9	<0.50	<0.20	38.41	<0.20	51.5	85.55	<5	20.9	17	<2.00
1A_cr	Site 2	Aquifer	203.81	<0.01	727.981	7.77	27.41	12.51	473.188	15.1	<0.010	<0.10	<0.02	30.52	<0.50	<0.20	43.04	<0.20	51	93.55	17	20	11	<2.00
2A_cr	Site 2	Aquifer	207.82	<0.01	729.129	7.64	27.75	12.4	473.934	15.2	<0.010	<0.10	<0.02	30.33	<0.50	<0.20	41.85	<0.20	50.3	96.07	10	20	14	<2.00
