# Supplementary material for: Changes in the Drinking Water Microbiome: Effects of Water Treatments Along the Flow of Two Drinking Water Treatment Plants in a Urbanized Area, Milan (Italy)
Source: Front Microbiol. 2018 Oct 31;9:2557. doi: 10.3389/fmicb.2018.02557 (PMC6220058; doi:10.3389/fmicb.2018.02557)
Supplement: Supplementary file 3 [file Table_3.xlsx]

## Sheet: Sheet1
Carbon filter water physico-chemical analyses
#SampleID	Treatment Plant	Sampling Point Abbreviation	Volatile Organic Compounds (VOC) (µg/L)	Polycyclic Aromatic Hydrocarbons (PAH) (ng/L)
3B	Site 1	CFilter	10	<2.00
4B	Site 1	CFilter	10	<2.00
5B	Site 1	CFilter	10	<2.00
6B	Site 1	CFilter	12	<2.00
7B	Site 1	CFilter	10	<2.00
8B	Site 1	CFilter	11	<2.00
9B	Site 1	CFilter	10	<2.00
10B	Site 1	CFilter	12	<2.00
11B	Site 1	CFilter	NA	<2.00
12B	Site 1	CFilter	12	<2.00
13B	Site 1	CFilter	9	<2.00
14B	Site 1	CFilter	<1	<2.00
1B_cr	Site 2	CFilter	NA	<2.00
2B_cr	Site 2	CFilter	NA	<2.00
