# Supplementary material for: Changes in the Drinking Water Microbiome: Effects of Water Treatments Along the Flow of Two Drinking Water Treatment Plants in a Urbanized Area, Milan (Italy)
Source: Front Microbiol. 2018 Oct 31;9:2557. doi: 10.3389/fmicb.2018.02557 (PMC6220058; doi:10.3389/fmicb.2018.02557)
Supplement: Supplementary file 4 [file Table_4.xlsx]

## Sheet: Sheet1
Post-chlorination water physico-chemical analyses
Sample_ID	Treatment Plant	Sampling Site	Alcalinity (mg/L)	Cl2 (mg/L)	Colour (CU)	Conductivity at 20°C (µS/cm)	[H+] (pH)	Total hardness (°F)	Index of aggressivity	Dry residue at 180°C (mg/L)	Temperature (°C)	Turbidity (NTU)	Ammonia (µg/L)	Chlorites (µg/L)	Chlorides (mg/L)	Fluoride (mg/L)	Phosphate (mg/L)	Nitrate (mg/L)	Nitrite (µg/L)	Sulphate (mg/L)	Calcium (mg/L)	Iron (µg/L)	Magnesium (mg/L)	Volatile Organic Compounds (VOC) (µg/L)
3C	Site 1	Chlor	203	0.02	0.19	704	7.45	28	12.38	457.6	12.9	0.06	<0.10	<200	29.25	<0.5	<0.20	39.77	<0.10	56.38	102	5	21	NA
4C	Site 1	Chlor	171.56	0.03	<0.01	617309	7.65	30.01	12.36	401.251	12.9	<0.010	<0.10	<0.02	28.37	<0.50	1.14	38.65	<0.20	53.5	97.08	20	23.9	8
5C	Site 1	Chlor	172.05	0.01	<0.01	703086	7.6	28.57	12.25	457.006	14.5	<0.010	<0.10	<0.02	28.82	<0.50	<0.20	37.02	<0.20	53.4	99.39	<5	20.9	10
6C	Site 1	Chlor	221.74	0.01	<0.01	702726	7.81	NA	NA	456.772	14.7	<0.010	<0.10	0.2	28.21	<0.50	11596	37.29	<0.20	53	112.2	<5	21.1	11
7C	Site 1	Chlor	209.66	0.02	<0.01	724798	7.63	29.15	12.42	471.119	15.6	<0.010	<0.10	<0.02	27.87	<0.50	0.82	38.5	<0.20	52.6	106.9	6	21.6	11
8C	Site 1	Chlor	207.59	0.02	<0.01	680313	7.66	<0.01	<1.00	442.203	16	<0.010	<0.10	<0.02	28.58	<0.50	<0.20	37.78	<0.20	53.3	89.31	<5	20.9	11
9C	Site 1	Chlor	207.52	0.04	<0.01	700165	7.53	29.48	12.32	455.107	16.3	<0.010	<0.10	<0.02	28.9	<0.50	<0.20	37.81	<0.20	53.1	94.79	<5	21.2	11
10C	Site 1	Chlor	191.08	0.01	<0.01	697342	7.52	31.87	12.31	453.272	17.7	<0.010	<0.10	<0.02	28.6	<0.50	<0.20	38.77	<0.20	53.6	98.31	<5	20.1	11
11C	Site 1	Chlor	210.94	0	<0.01	725479	7.38	33.09	12.23	471.561	18.8	<0.010	<0.10	<0.02	30.26	<0.50	<0.20	42.57	<0.20	55.4	167	42	21.8	7
12C	Site 1	Chlor	210.21	0.09	<0.01	715535	7.61	28.02	12.38	465.098	16.3	<0.010	<0.10	<0.02	28.92	<0.50	<0.20	39.04	<0.20	54.1	88.45	<5	21.7	14
13C	Site 1	Chlor	201.82	0.1	<0.01	703133	7.71	30.11	12.5	457.036	15.8	<0.010	<0.10	<0.02	27.95	<0.50	<0.20	37.8	<0.20	51.5	88.24	9	21.3	11
14C	Site 1	Chlor	204.95	0.24	<0.01	704303	7.66	32.21	12.48	457.797	14.9	<0.010	<0.10	<0.02	28.84	<0.50	<0.20	39.77	<0.20	53	92.71	7	19.9	2
1C_cr	Site 2	Chlor	202.33	0.1	<0.01	716098	7.59	31.36	12.39	465.464	15.5	<0.010	<0.10	<0.02	29.84	<0.50	<0.20	42.32	<0.20	50.5	96.05	<5	20.8	9
2C_cr	Site 2	Chlor	199.06	0.03	<0.01	698868	7.57	32.35	12.38	454.264	14.9	<0.010	<0.10	<0.02	29.55	<0.50	<0.20	41.29	<0.20	49.6	97.53	NA	19.2	7
