# Supplementary material for: Changes in the Drinking Water Microbiome: Effects of Water Treatments Along the Flow of Two Drinking Water Treatment Plants in a Urbanized Area, Milan (Italy)
Source: Front Microbiol. 2018 Oct 31;9:2557. doi: 10.3389/fmicb.2018.02557 (PMC6220058; doi:10.3389/fmicb.2018.02557)
Supplement: Supplementary file 6 [file Data_Sheet_2.xlsx]

## Sheet: table_run2.from_biom_w_taxonomy
#feature	taxonomy	phylum	class	order	family	genus
20c081e614bd14b61103f8f2181e0281	D_0__Bacteria	D_1__Patescibacteria	D_2__Parcubacteria	D_3__Candidatus Adlerbacteria	D_4__metagenome	D_5__metagenome	D_6__metagenome
6609dc8c0d23935a7f361ebb2ac04756	D_0__Bacteria	D_1__Patescibacteria	D_2__Parcubacteria	D_3__Candidatus Adlerbacteria	D_4__metagenome	D_5__metagenome	D_6__metagenome
97e0349ae78b845b696c1f0b0675089b	D_0__Bacteria	D_1__Proteobacteria	D_2__Alphaproteobacteria	D_3__Rhizobiales	D_4__Xanthobacteraceae	D_5__uncultured	D_6__uncultured bacterium
c88716762638b936e019ef90483d9ab4	D_0__Bacteria	D_1__Proteobacteria	D_2__Gammaproteobacteria	D_3__Betaproteobacteriales	D_4__Burkholderiaceae	D_5__Polaromonas
4785099617e43380e570b85986573b60	D_0__Bacteria	D_1__Proteobacteria	D_2__Alphaproteobacteria	D_3__Rhizobiales	D_4__Xanthobacteraceae	D_5__Bradyrhizobium
fce4d327b5f4dc66cacbc72f6fe3047a	D_0__Bacteria	D_1__Patescibacteria	D_2__Parcubacteria
5a85bc47390f6ad97a7a5d216fca6da1	D_0__Bacteria	D_1__Proteobacteria	D_2__Deltaproteobacteria
9077753ed49a9197f123a0f5b2723963	D_0__Bacteria	D_1__Proteobacteria	D_2__Gammaproteobacteria
22b99fcfa21f95d39bc7b7e5baf0245b	D_0__Bacteria	D_1__Proteobacteria	D_2__Gammaproteobacteria	D_3__Methylococcales	D_4__Methylomonaceae	D_5__Crenothrix
b270e5fd3fc9fe2b332270e22c326e4b	D_0__Bacteria	D_1__Proteobacteria	D_2__Gammaproteobacteria	D_3__Betaproteobacteriales	D_4__Burkholderiaceae	D_5__Acidovorax
edc4aad08c71fcc99bdf713de06af54e	D_0__Bacteria	D_1__Proteobacteria	D_2__Gammaproteobacteria
7990534e8ca17e797137e38e17dbba9c	D_0__Bacteria	D_1__Patescibacteria	D_2__Parcubacteria	D_3__Candidatus Adlerbacteria	D_4__metagenome	D_5__metagenome	D_6__metagenome
e3d9fef76130c1b8cb7038b3272a0974	D_0__Bacteria	D_1__Proteobacteria	D_2__Gammaproteobacteria	D_3__Acidiferrobacterales	D_4__Acidiferrobacteraceae	D_5__Sulfurifustis	D_6__uncultured bacterium
f462c1a006f614f1902d832179bb345c	D_0__Bacteria	D_1__Proteobacteria	D_2__Alphaproteobacteria	D_3__Reyranellales	D_4__Reyranellaceae	D_5__Reyranella	D_6__uncultured bacterium
3c4709f75a8043a35cb12ace8655367c	D_0__Bacteria	D_1__Proteobacteria	D_2__Alphaproteobacteria	D_3__Rhizobiales	D_4__Xanthobacteraceae	D_5__Rhodoplanes
72d43870fd2fe13c1cf69db2c8b51323	D_0__Bacteria	D_1__Proteobacteria	D_2__Gammaproteobacteria	D_3__Betaproteobacteriales	D_4__Burkholderiaceae	D_5__Cupriavidus
d43a97b9e3dfecf6405545377f89c3fe	D_0__Bacteria	D_1__Patescibacteria	D_2__ABY1	D_3__Candidatus Uhrbacteria
b4f0191b3d7dec919354f2934ba57152	D_0__Bacteria	D_1__Proteobacteria	D_2__Gammaproteobacteria	D_3__Betaproteobacteriales	D_4__Burkholderiaceae	D_5__Polaromonas
469bca01c20851f125197ad2a6da82f1	D_0__Bacteria	D_1__Patescibacteria	D_2__Parcubacteria	D_3__Candidatus Kaiserbacteria
b37114b524e607339aa52574aa8c2428	D_0__Bacteria	D_1__Proteobacteria	D_2__Gammaproteobacteria
1e29f79a9d36b484dcd5bb8f68ce1de3	D_0__Bacteria	D_1__Proteobacteria	D_2__Gammaproteobacteria	D_3__Betaproteobacteriales	D_4__Burkholderiaceae
ca385439463c468fbc71232ac8a27c64	D_0__Bacteria	D_1__Patescibacteria	D_2__ABY1	D_3__Candidatus Magasanikbacteria	D_4__uncultured bacterium	D_5__uncultured bacterium	D_6__uncultured bacterium
ec25befb066a6aa3c61e275235cfce51	D_0__Bacteria	D_1__Patescibacteria	D_2__Parcubacteria	D_3__Candidatus Adlerbacteria	D_4__metagenome	D_5__metagenome	D_6__metagenome
a35c2cd51d48e0944a4dfb6b0253a4c4	D_0__Bacteria	D_1__Proteobacteria	D_2__Gammaproteobacteria
1774904c7fcf8cb39c23c065a3d95532	D_0__Bacteria	D_1__Proteobacteria	D_2__Alphaproteobacteria	D_3__Rhizobiales	D_4__Xanthobacteraceae
d84def6c81f231b38c63266097ce757b	D_0__Bacteria	D_1__Proteobacteria	D_2__Gammaproteobacteria	D_3__Betaproteobacteriales	D_4__Burkholderiaceae	D_5__Acidovorax
55ff4f1740f7533a62bbb549e5cc6102	D_0__Bacteria	D_1__Bacteroidetes	D_2__Bacteroidia	D_3__Sphingobacteriales	D_4__env.OPS 17
57cc8448005c89e2496ff94edc81ced2	D_0__Archaea	D_1__Thaumarchaeota	D_2__Nitrososphaeria	D_3__Nitrosopumilales	D_4__Nitrosopumilaceae	D_5__uncultured archaeon	D_6__uncultured archaeon
8c4ab7c374b3066527e5243bbe11e33d	D_0__Bacteria	D_1__Proteobacteria	D_2__Deltaproteobacteria	D_3__Myxococcales	D_4__bacteriap25	D_5__uncultured bacterium	D_6__uncultured bacterium
1c804a151e7c8595a29a82f08ecec2c6	D_0__Bacteria	D_1__Patescibacteria	D_2__Gracilibacteria	D_3__Candidatus Peregrinibacteria	D_4__uncultured bacterium	D_5__uncultured bacterium	D_6__uncultured bacterium
b4ef87346b9f10907d4420ee11c92cca	D_0__Bacteria	D_1__Proteobacteria	D_2__Gammaproteobacteria	D_3__Betaproteobacteriales	D_4__Gallionellaceae
14f70ff6113ab233facd084815898549	D_0__Bacteria	D_1__Patescibacteria	D_2__Parcubacteria	D_3__Candidatus Kaiserbacteria	D_4__uncultured bacterium	D_5__uncultured bacterium	D_6__uncultured bacterium
da56e5d28f20707c94d863720800c11d	D_0__Bacteria	D_1__Patescibacteria	D_2__Gracilibacteria	D_3__Candidatus Peregrinibacteria	D_4__uncultured bacterium	D_5__uncultured bacterium	D_6__uncultured bacterium
5439ff6dd7bd3616fc12af4173db620d	D_0__Bacteria	D_1__Cyanobacteria	D_2__Melainabacteria	D_3__Obscuribacterales	D_4__uncultured bacterium	D_5__uncultured bacterium	D_6__uncultured bacterium
081f9f4f850e577a0d1aa83e965cc856	D_0__Bacteria	D_1__Patescibacteria	D_2__ABY1	D_3__Candidatus Uhrbacteria
c89aaa5eb7cc60dfa485b653d3522096	D_0__Bacteria	D_1__Proteobacteria	D_2__Alphaproteobacteria	D_3__Rhizobiales	D_4__Rhizobiales Incertae Sedis	D_5__uncultured	D_6__uncultured bacterium
be5cad007b571af79d5e565087b7726b	D_0__Bacteria	D_1__Nitrospirae	D_2__Thermodesulfovibrionia	D_3__uncultured	D_4__uncultured bacterium	D_5__uncultured bacterium	D_6__uncultured bacterium
369047688bad079cd979ea55faac9be6	D_0__Bacteria	D_1__Proteobacteria	D_2__Alphaproteobacteria	D_3__Rhizobiales	D_4__Rhizobiaceae	D_5__Allorhizobium-Neorhizobium-Pararhizobium-Rhizobium
6e1fac3629778feb9941b7a4b1f9dd45	D_0__Bacteria	D_1__Proteobacteria	D_2__Gammaproteobacteria
cad53643e26e0fe69cda3f80db2302ea	D_0__Bacteria	D_1__Patescibacteria	D_2__Gracilibacteria	D_3__Candidatus Peregrinibacteria	D_4__uncultured bacterium	D_5__uncultured bacterium	D_6__uncultured bacterium
935c2d8c55e562a9b945b4b4df7b3ea3	D_0__Bacteria	D_1__Patescibacteria	D_2__ABY1	D_3__Candidatus Uhrbacteria
c2b8e968a8d0d903ebecdffac8bc7727	D_0__Bacteria	D_1__Proteobacteria	D_2__Gammaproteobacteria	D_3__Betaproteobacteriales	D_4__Gallionellaceae
682c0c5b95aeb91a04463cf5380f6eda	D_0__Bacteria	D_1__Proteobacteria	D_2__Gammaproteobacteria	D_3__Betaproteobacteriales	D_4__Burkholderiaceae	D_5__Comamonas
6b04efd4751c0d2fc66ee9507a246740	D_0__Archaea	D_1__Nanoarchaeaeota	D_2__Woesearchaeia
74bb3563812183a2cca479b6650df663	D_0__Bacteria	D_1__Patescibacteria	D_2__Gracilibacteria	D_3__Candidatus Peregrinibacteria
90cf5b9f5105c56ed09d8084ed7ff942	D_0__Bacteria	D_1__Patescibacteria	D_2__ABY1	D_3__Candidatus Uhrbacteria
22fdd66389041d7f288130d8685700c0	D_0__Bacteria	D_1__Patescibacteria	D_2__Parcubacteria	D_3__Candidatus Kaiserbacteria	D_4__uncultured bacterium	D_5__uncultured bacterium	D_6__uncultured bacterium
aab1c4a9884d96a51be94e479b3834e7	D_0__Bacteria	D_1__Proteobacteria	D_2__Deltaproteobacteria	D_3__Myxococcales	D_4__bacteriap25	D_5__uncultured bacterium	D_6__uncultured bacterium
1537ae276dd5df2692f21ed488abc989	D_0__Bacteria	D_1__Patescibacteria	D_2__ABY1	D_3__Candidatus Uhrbacteria
955eec3f5fecb0562fd82c0fdf116698	D_0__Bacteria	D_1__Proteobacteria	D_2__Gammaproteobacteria	D_3__Betaproteobacteriales	D_4__Burkholderiaceae	D_5__Caenimonas
ddac919095eee27b871da96762bc147c	D_0__Bacteria	D_1__Patescibacteria	D_2__Saccharimonadia	D_3__Saccharimonadales	D_4__uncultured bacterium	D_5__uncultured bacterium	D_6__uncultured bacterium
e88c784c4d7603ddcd2dd493cfc1344f	D_0__Bacteria	D_1__Proteobacteria	D_2__Deltaproteobacteria	D_3__Myxococcales	D_4__bacteriap25	D_5__uncultured bacterium	D_6__uncultured bacterium
739eb875eae2028da0a794c7a943daa4	D_0__Bacteria	D_1__Proteobacteria	D_2__Gammaproteobacteria	D_3__Betaproteobacteriales	D_4__Burkholderiaceae	D_5__Polaromonas
1e0a49ea6889d458e00dd4b88b942c70	D_0__Bacteria	D_1__Proteobacteria	D_2__Deltaproteobacteria	D_3__Myxococcales	D_4__bacteriap25	D_5__uncultured bacterium	D_6__uncultured bacterium
74c4bc9203d5557f235ba43f2b2c38e8	D_0__Bacteria	D_1__Proteobacteria	D_2__Alphaproteobacteria	D_3__Acetobacterales	D_4__Acetobacterales Incertae Sedis	D_5__uncultured
521a7dcc2b2fb9b9d165e9263fdb9c61	D_0__Bacteria	D_1__Proteobacteria	D_2__Gammaproteobacteria	D_3__Betaproteobacteriales	D_4__Burkholderiaceae	D_5__Acidovorax
a5692a948a737a0409139e723fc6705a	D_0__Bacteria	D_1__Patescibacteria	D_2__Parcubacteria	D_3__Candidatus Kaiserbacteria	D_4__uncultured bacterium	D_5__uncultured bacterium	D_6__uncultured bacterium
fce0005f7930c127643b59b280916738	D_0__Bacteria	D_1__Patescibacteria	D_2__Parcubacteria	D_3__Candidatus Adlerbacteria	D_4__metagenome	D_5__metagenome	D_6__metagenome
01724cf9a80942822c05e81fafceabda	D_0__Bacteria	D_1__Proteobacteria	D_2__Gammaproteobacteria	D_3__Betaproteobacteriales	D_4__Burkholderiaceae	D_5__Curvibacter
6f8bceaa4f954e133ec64e58a747b702	D_0__Bacteria	D_1__Patescibacteria	D_2__Parcubacteria	D_3__Candidatus Adlerbacteria
fa5f746cc7468740836334992de93384	D_0__Bacteria	D_1__Patescibacteria	D_2__Microgenomatia	D_3__Candidatus Levybacteria
78748f3ec894a0c6de9c56e15365d1c7	D_0__Bacteria	D_1__Proteobacteria	D_2__Alphaproteobacteria	D_3__Rhizobiales	D_4__Xanthobacteraceae	D_5__Rhodoplanes
1dc1f6177dd73dc07bb3eda3ed101a04	D_0__Bacteria	D_1__Proteobacteria	D_2__Alphaproteobacteria	D_3__Rhizobiales	D_4__Xanthobacteraceae	D_5__uncultured	D_6__uncultured bacterium
c7f798d35cdeb031552897d1cc667e60	D_0__Bacteria	D_1__Proteobacteria	D_2__Gammaproteobacteria
d8bcb7a5382faa55f76a978047060ff3	D_0__Bacteria	D_1__Proteobacteria	D_2__Deltaproteobacteria	D_3__Myxococcales	D_4__P3OB-42	D_5__uncultured bacterium	D_6__uncultured bacterium
7cd9e346d06392496d1c12ecfb897ac5	D_0__Bacteria	D_1__Proteobacteria	D_2__Alphaproteobacteria	D_3__Rhizobiales	D_4__Xanthobacteraceae	D_5__Bradyrhizobium
5632db78dc358b36a3a01dc0f55a4134	D_0__Bacteria	D_1__Proteobacteria	D_2__Deltaproteobacteria	D_3__Myxococcales	D_4__bacteriap25	D_5__uncultured bacterium	D_6__uncultured bacterium
11059fe9cae0374f8314617d38785863	D_0__Bacteria	D_1__Proteobacteria	D_2__Deltaproteobacteria	D_3__Myxococcales	D_4__bacteriap25	D_5__uncultured bacterium	D_6__uncultured bacterium
c0218255bc84a1eb7131be7181103b2e	D_0__Bacteria	D_1__Proteobacteria	D_2__Gammaproteobacteria	D_3__Betaproteobacteriales	D_4__Burkholderiaceae	D_5__Acidovorax
553c3877c28a40b521c4947f931bafe6	D_0__Bacteria	D_1__Proteobacteria	D_2__Gammaproteobacteria	D_3__Acidiferrobacterales	D_4__Acidiferrobacteraceae	D_5__Sulfurifustis
3adbf823ff38e486453b634b95f2b0e8	D_0__Bacteria	D_1__Proteobacteria	D_2__Gammaproteobacteria	D_3__Diplorickettsiales	D_4__Diplorickettsiaceae	D_5__Aquicella	D_6__uncultured bacterium
e7b5cffb295b1c176006ca792dd112cb	D_0__Bacteria	D_1__Proteobacteria	D_2__Gammaproteobacteria	D_3__Pseudomonadales	D_4__Moraxellaceae	D_5__Acinetobacter
0f7da1e509e9582ac203dfe55714772e	D_0__Bacteria	D_1__Proteobacteria	D_2__Gammaproteobacteria	D_3__Betaproteobacteriales	D_4__Burkholderiaceae	D_5__Comamonas
e2269c33421e1aef172fad5a93a4cb8d	D_0__Bacteria	D_1__Proteobacteria	D_2__Gammaproteobacteria	D_3__Methylococcales	D_4__Methylomonaceae	D_5__Crenothrix
f48d2dd7c495c0ce55a856bf01dbaf38	D_0__Bacteria	D_1__Chloroflexi	D_2__Dehalococcoidia	D_3__SAR202 clade
0ac89e04b19b29f872ee7cd0cb930d7a	D_0__Bacteria	D_1__Bacteroidetes	D_2__Bacteroidia	D_3__Sphingobacteriales	D_4__env.OPS 17
939452adaf053eb94a57213bf207c413	D_0__Bacteria	D_1__Firmicutes	D_2__Bacilli	D_3__Bacillales	D_4__Planococcaceae	D_5__Lysinibacillus
a21d29f39c550b09715360c33e2f9ca2	D_0__Bacteria	D_1__Proteobacteria	D_2__Gammaproteobacteria	D_3__Betaproteobacteriales	D_4__Gallionellaceae	D_5__Gallionella
32dc6b72610815903e17ef64126fdea8	D_0__Bacteria	D_1__Patescibacteria	D_2__Gracilibacteria	D_3__uncultured organism	D_4__uncultured organism	D_5__uncultured organism	D_6__uncultured organism
5d10ea342cd691e8e22b863eca12cd9b	D_0__Bacteria	D_1__Actinobacteria	D_2__Actinobacteria	D_3__Propionibacteriales	D_4__Nocardioidaceae	D_5__Nocardioides	D_6__uncultured bacterium
5cb91f7978818ffebfec6248b2bbb85d	D_0__Bacteria	D_1__Proteobacteria	D_2__Alphaproteobacteria	D_3__Rhizobiales	D_4__Xanthobacteraceae	D_5__Rhodoplanes
622040f49f44e56d611e81f33fe84f28	D_0__Bacteria	D_1__Patescibacteria	D_2__ABY1	D_3__Candidatus Magasanikbacteria	D_4__uncultured bacterium	D_5__uncultured bacterium	D_6__uncultured bacterium
55345940793ae79a0f5fe6b8e810712d	D_0__Bacteria	D_1__Proteobacteria	D_2__Alphaproteobacteria	D_3__Caulobacterales	D_4__Caulobacteraceae	D_5__Brevundimonas	D_6__uncultured bacterium
5534ccc5f0bf92eaf2a7e947549f9658	D_0__Bacteria	D_1__Bacteroidetes	D_2__Bacteroidia	D_3__Sphingobacteriales
cbf449a8de1b6f7996f34453118714dd	D_0__Bacteria	D_1__Proteobacteria	D_2__Gammaproteobacteria	D_3__Beggiatoales	D_4__Beggiatoaceae	D_5__uncultured
61f5bc6f2853fb043d7f7188c759f45e	D_0__Bacteria	D_1__Proteobacteria	D_2__Gammaproteobacteria	D_3__Betaproteobacteriales	D_4__Burkholderiaceae	D_5__Polaromonas
143bd79fb55dc9d55468dbce0e7bf16d	D_0__Bacteria	D_1__Proteobacteria	D_2__Gammaproteobacteria	D_3__Betaproteobacteriales	D_4__Nitrosomonadaceae	D_5__MND1
aff3337afbcb0ac579a7e062d2bc7d0c	D_0__Bacteria	D_1__Patescibacteria	D_2__Gracilibacteria	D_3__Candidatus Peregrinibacteria	D_4__uncultured bacterium	D_5__uncultured bacterium	D_6__uncultured bacterium
24a75eb3fcb9028de9c23482de0618c4	D_0__Bacteria	D_1__Omnitrophicaeota	D_2__uncultured bacterium	D_3__uncultured bacterium	D_4__uncultured bacterium	D_5__uncultured bacterium	D_6__uncultured bacterium
45150e62db19c1e4ce2006d158ddf3ca	D_0__Bacteria	D_1__Patescibacteria	D_2__Parcubacteria	D_3__Candidatus Kaiserbacteria	D_4__uncultured bacterium	D_5__uncultured bacterium	D_6__uncultured bacterium
ea38caa1142b7e4595b9c08673f21adb	D_0__Bacteria	D_1__Bacteroidetes	D_2__Bacteroidia	D_3__Flavobacteriales	D_4__Weeksellaceae	D_5__Cloacibacterium	D_6__uncultured bacterium
ede54b6542daa09206ce3866dd82cb53	D_0__Bacteria	D_1__Bacteroidetes	D_2__Bacteroidia	D_3__Sphingobacteriales	D_4__KD3-93
bac2d415353889802ecc9c5c3b9df551	D_0__Bacteria	D_1__Proteobacteria	D_2__Gammaproteobacteria	D_3__Betaproteobacteriales	D_4__Burkholderiaceae
64a319501194cfcf93a313e5af15534e	D_0__Archaea	D_1__Nanoarchaeaeota	D_2__Woesearchaeia
43494e04989e3ae27df4840851cd2d2d	D_0__Bacteria	D_1__Proteobacteria	D_2__Alphaproteobacteria	D_3__Sphingomonadales	D_4__Sphingomonadaceae	D_5__Sphingomonas
ba92857afe67e97006add68b9844588e	D_0__Bacteria	D_1__Proteobacteria	D_2__Deltaproteobacteria	D_3__Myxococcales	D_4__bacteriap25	D_5__uncultured bacterium	D_6__uncultured bacterium
9f1595f544880394a01322122243aaea	D_0__Bacteria	D_1__Patescibacteria	D_2__Parcubacteria	D_3__Candidatus Nomurabacteria
410475054f157cc9ec0a7df8fa4b84f3	D_0__Archaea	D_1__Nanoarchaeaeota	D_2__Woesearchaeia
61ce4c7d82c56a923e1aef3003b64711	Unassigned
febebb380de25b53224d1db1902402da	D_0__Bacteria	D_1__Proteobacteria	D_2__Deltaproteobacteria	D_3__Myxococcales	D_4__bacteriap25	D_5__uncultured bacterium	D_6__uncultured bacterium
6cc4249d88058207c8b7c4e9105ea2a3	D_0__Bacteria	D_1__Patescibacteria	D_2__Parcubacteria	D_3__Candidatus Adlerbacteria
285a416af73ef50c944060d2e4f28ade	D_0__Bacteria	D_1__Patescibacteria	D_2__ABY1	D_3__Candidatus Kerfeldbacteria	D_4__uncultured bacterium	D_5__uncultured bacterium	D_6__uncultured bacterium
e4c9db6461debda6fa2519aadbb4304a	D_0__Bacteria	D_1__Patescibacteria	D_2__ABY1	D_3__Candidatus Magasanikbacteria	D_4__uncultured bacterium	D_5__uncultured bacterium	D_6__uncultured bacterium
575c0a71154081b34dafac3cf5b9eee3	D_0__Bacteria	D_1__Rokubacteria	D_2__NC10	D_3__Rokubacteriales	D_4__uncultured bacterium	D_5__uncultured bacterium	D_6__uncultured bacterium
796b95903aa731687efee23df6c4c6cd	D_0__Bacteria	D_1__Proteobacteria	D_2__Gammaproteobacteria	D_3__Gammaproteobacteria Incertae Sedis	D_4__Unknown Family	D_5__Candidatus Berkiella
a659aa271e283590741baade2cde0f51	D_0__Bacteria	D_1__Patescibacteria	D_2__ABY1
2f749dafce7243b57758ee8e97de5085	D_0__Bacteria	D_1__Proteobacteria	D_2__Alphaproteobacteria	D_3__Sphingomonadales	D_4__Sphingomonadaceae
0a61d330682b1dabaed6a3250684ce65	D_0__Bacteria	D_1__Omnitrophicaeota	D_2__uncultured bacterium	D_3__uncultured bacterium	D_4__uncultured bacterium	D_5__uncultured bacterium	D_6__uncultured bacterium
f6ca1c39045c6322562c52f05a9326a2	D_0__Bacteria	D_1__Proteobacteria	D_2__Deltaproteobacteria	D_3__Myxococcales	D_4__bacteriap25	D_5__uncultured bacterium	D_6__uncultured bacterium
087bcf7dc81de6c7c0a18890e0a8b206	D_0__Bacteria	D_1__Patescibacteria	D_2__Berkelbacteria	D_3__uncultured bacterium	D_4__uncultured bacterium	D_5__uncultured bacterium	D_6__uncultured bacterium
18b0670695a21c28ad1f6a37426f7d7a	D_0__Archaea	D_1__Nanoarchaeaeota	D_2__Woesearchaeia
128d5aeecbea329846ada6e89d3588e5	D_0__Bacteria	D_1__Patescibacteria	D_2__Parcubacteria
f760f0a6965f5b13ec1980ad96d74adf	D_0__Bacteria	D_1__Proteobacteria	D_2__Gammaproteobacteria
cc8df828edd401d87fdeb7634f867c04	Unassigned
d5154db6fcd623d2c91f96a696ff3a83	D_0__Bacteria	D_1__Bacteroidetes	D_2__Ignavibacteria	D_3__Kryptoniales	D_4__BSV26	D_5__uncultured bacterium	D_6__uncultured bacterium
ee5d0053e1250e82b8bd2f80708d5af3	D_0__Bacteria	D_1__Omnitrophicaeota	D_2__uncultured bacterium	D_3__uncultured bacterium	D_4__uncultured bacterium	D_5__uncultured bacterium	D_6__uncultured bacterium
0fb962ad7c595c50ff964a7190dac5e2	D_0__Bacteria	D_1__Cyanobacteria	D_2__Melainabacteria
e6eed1f65efebfca8c44bbdbb8b731ff	D_0__Bacteria	D_1__Patescibacteria	D_2__Parcubacteria	D_3__Candidatus Adlerbacteria	D_4__metagenome	D_5__metagenome	D_6__metagenome
75c54214a8e32a6c409cb8817fffc0a2	D_0__Bacteria	D_1__Proteobacteria	D_2__Gammaproteobacteria	D_3__Betaproteobacteriales	D_4__Gallionellaceae	D_5__Gallionella
dbc2f154048acbd409786a2ceca412fb	D_0__Bacteria	D_1__Proteobacteria	D_2__Alphaproteobacteria	D_3__Rhizobiales	D_4__Amb-16S-1323	D_5__uncultured bacterium	D_6__uncultured bacterium
c3cb093370090e94208d6f31e0b993f7	D_0__Bacteria	D_1__Rokubacteria	D_2__NC10	D_3__Rokubacteriales	D_4__uncultured bacterium	D_5__uncultured bacterium	D_6__uncultured bacterium
c18e05c0ce982fefc310c4e2079c769b	D_0__Bacteria	D_1__Patescibacteria	D_2__Gracilibacteria	D_3__Candidatus Peregrinibacteria
4965cfbdf8a4dc6913f98cb487a6b1ca	D_0__Bacteria	D_1__Nitrospirae	D_2__Thermodesulfovibrionia	D_3__uncultured	D_4__uncultured bacterium	D_5__uncultured bacterium	D_6__uncultured bacterium
ac3e5f847119bc47cb64c4d2c4d0169f	D_0__Bacteria	D_1__Patescibacteria	D_2__ABY1	D_3__Candidatus Kerfeldbacteria
180ea1c3e9bbf5d3aa6ae735409f61e0	D_0__Bacteria	D_1__Bacteroidetes	D_2__Bacteroidia	D_3__Flavobacteriales	D_4__Crocinitomicaceae	D_5__Crocinitomix	D_6__uncultured bacterium
03069e0a070075de4e29a6a768c80099	D_0__Bacteria	D_1__Patescibacteria	D_2__Parcubacteria
56298be00e7cd7d2f0a5ce2123df4b14	D_0__Bacteria	D_1__Proteobacteria	D_2__Alphaproteobacteria	D_3__Rhizobiales	D_4__Xanthobacteraceae	D_5__Rhodoplanes
0236859107739adf4215c0e336a726ca	D_0__Bacteria	D_1__Patescibacteria	D_2__Parcubacteria	D_3__GWA2-38-13b
2409110780b297b47a9768d05730daa3	D_0__Bacteria	D_1__Proteobacteria	D_2__Deltaproteobacteria	D_3__Bdellovibrionales	D_4__Bdellovibrionaceae	D_5__Bdellovibrio	D_6__uncultured bacterium
1f775276dab04f319d16687561b3ff7a	D_0__Bacteria	D_1__Bacteroidetes	D_2__Bacteroidia	D_3__Sphingobacteriales	D_4__env.OPS 17	D_5__uncultured bacterium	D_6__uncultured bacterium
8994a413501a5323dd19dcb7a8459975	D_0__Bacteria	D_1__Latescibacteria	D_2__uncultured bacterium	D_3__uncultured bacterium	D_4__uncultured bacterium	D_5__uncultured bacterium	D_6__uncultured bacterium
e7ec4202ed5c9edead8fe62404c7e0ba	D_0__Bacteria	D_1__Proteobacteria	D_2__Deltaproteobacteria	D_3__Bdellovibrionales	D_4__Bdellovibrionaceae	D_5__Bdellovibrio
1e37848d080ef0fd4b6970748e64518e	D_0__Bacteria	D_1__Patescibacteria	D_2__ABY1	D_3__Candidatus Kerfeldbacteria
e6b4f3466451f881d8335a3492f69fb4	D_0__Bacteria	D_1__Latescibacteria
8d5f77673e1398ac45ae70d4ceeac899	D_0__Bacteria	D_1__Rokubacteria	D_2__NC10	D_3__Rokubacteriales	D_4__uncultured bacterium	D_5__uncultured bacterium	D_6__uncultured bacterium
70e85244f63889fee8ad794b19c4025b	D_0__Bacteria	D_1__Nitrospirae	D_2__Nitrospira	D_3__Nitrospirales	D_4__Nitrospiraceae	D_5__Nitrospira	D_6__uncultured bacterium
03bbe906652e6b57fe04946513c8dc71	D_0__Bacteria	D_1__Acidobacteria	D_2__Subgroup 22	D_3__uncultured bacterium	D_4__uncultured bacterium	D_5__uncultured bacterium	D_6__uncultured bacterium
46ef566a25122ca058d38b0457d513e4	D_0__Bacteria	D_1__Proteobacteria	D_2__Gammaproteobacteria	D_3__Betaproteobacteriales	D_4__Burkholderiaceae	D_5__Ralstonia
f96d63405c34c9ddb31f90b156987773	D_0__Bacteria	D_1__Patescibacteria	D_2__ABY1	D_3__Candidatus Uhrbacteria
7916b53b134f8c750f8cec18d6b43c56	D_0__Bacteria	D_1__Omnitrophicaeota	D_2__uncultured bacterium	D_3__uncultured bacterium	D_4__uncultured bacterium	D_5__uncultured bacterium	D_6__uncultured bacterium
1323bf7ad8c63312b0346123c7c91e8d	D_0__Bacteria	D_1__Proteobacteria	D_2__Alphaproteobacteria	D_3__Rhizobiales	D_4__Xanthobacteraceae	D_5__Rhodoplanes
7b9aa9d04f6d2b742d8cbe609bd85b1b	D_0__Bacteria	D_1__Proteobacteria	D_2__Deltaproteobacteria	D_3__Myxococcales	D_4__bacteriap25	D_5__uncultured bacterium	D_6__uncultured bacterium
6a2a5542667de005f096a58638ca4dc5	D_0__Bacteria	D_1__Patescibacteria	D_2__ABY1	D_3__Candidatus Magasanikbacteria
b3dc69185687b236f2cefbed02fc6118	D_0__Bacteria	D_1__Proteobacteria	D_2__Gammaproteobacteria
6bf19ab5ef4859804242b8017f37c554	D_0__Bacteria	D_1__Nitrospirae
a3c7ef4bd2a866fd0d2f8f68f296f31c	D_0__Bacteria	D_1__Patescibacteria	D_2__ABY1	D_3__Candidatus Magasanikbacteria
449e2d850413f7557f01b7a6d4351630	D_0__Bacteria	D_1__Patescibacteria	D_2__ABY1	D_3__Candidatus Magasanikbacteria	D_4__uncultured bacterium	D_5__uncultured bacterium	D_6__uncultured bacterium
d130eeeab24770c7909a9b53a2c1663b	D_0__Bacteria
b5f9eb508c9ddc02178af4150208af99	D_0__Bacteria	D_1__Patescibacteria	D_2__ABY1
60138a816f2d3ed4a63252df63cd6324	D_0__Bacteria	D_1__Patescibacteria	D_2__ABY1	D_3__Candidatus Magasanikbacteria	D_4__uncultured bacterium	D_5__uncultured bacterium	D_6__uncultured bacterium
ca1f7957fb5b80c4dbd3731ab03ee838	D_0__Bacteria	D_1__Proteobacteria	D_2__Alphaproteobacteria	D_3__Rhizobiales	D_4__Rhizobiaceae	D_5__Mesorhizobium
689e45330dcb69a6d1f4f86af7b765c2	D_0__Bacteria	D_1__Omnitrophicaeota	D_2__Omnitrophia	D_3__Omnitrophales	D_4__Omnitrophaceae	D_5__Candidatus Omnitrophus	D_6__uncultured bacterium
e64f0f9c13a1af3f02a56efe4b19abd5	D_0__Bacteria	D_1__Patescibacteria	D_2__Parcubacteria	D_3__Candidatus Adlerbacteria	D_4__metagenome	D_5__metagenome	D_6__metagenome
4132f2a99b5d815047911088578d7e04	D_0__Bacteria	D_1__Proteobacteria	D_2__Gammaproteobacteria	D_3__Acidiferrobacterales	D_4__Acidiferrobacteraceae	D_5__Sulfurifustis
4b41665f440f752447eba8f44ef247bc	D_0__Bacteria	D_1__Bacteroidetes	D_2__Bacteroidia	D_3__Sphingobacteriales	D_4__LiUU-11-161
e1706dfc44eb993d1c1c63665224f8f6	D_0__Bacteria	D_1__Proteobacteria	D_2__Alphaproteobacteria	D_3__Sphingomonadales	D_4__Sphingomonadaceae	D_5__Sphingomonas
61ba1ff02e3e9983d5f845b2f497c18f	D_0__Bacteria	D_1__Proteobacteria	D_2__Gammaproteobacteria	D_3__Betaproteobacteriales	D_4__Burkholderiaceae	D_5__Curvibacter
b741e88a4a4540a85cf315bf7e642194	D_0__Bacteria	D_1__Omnitrophicaeota	D_2__Omnitrophia	D_3__Omnitrophales	D_4__Omnitrophaceae	D_5__Candidatus Omnitrophus	D_6__uncultured bacterium
eeeba60462c3a97c3778949608cd1fab	D_0__Bacteria	D_1__Proteobacteria	D_2__Deltaproteobacteria	D_3__Myxococcales	D_4__P3OB-42
70d083820c8fc6c038af8dd5c9c51f0b	D_0__Bacteria	D_1__Patescibacteria	D_2__Parcubacteria	D_3__Candidatus Nomurabacteria
1c2bdd564e86fbd74934d655d3e3c986	D_0__Bacteria	D_1__Omnitrophicaeota	D_2__uncultured bacterium	D_3__uncultured bacterium	D_4__uncultured bacterium	D_5__uncultured bacterium	D_6__uncultured bacterium
32e358ee45e0327b0dff3ef10fa4c7c5	D_0__Bacteria	D_1__Proteobacteria	D_2__Gammaproteobacteria	D_3__Methylococcales	D_4__Methylococcaceae	D_5__Methylococcus
3448423a31af4633d9272c4df17d4319	D_0__Bacteria	D_1__Proteobacteria	D_2__Gammaproteobacteria	D_3__Betaproteobacteriales	D_4__Burkholderiaceae	D_5__Curvibacter
b7703446abd0380f9ab54edaa332ddbe	D_0__Bacteria	D_1__Bacteroidetes	D_2__Bacteroidia	D_3__Sphingobacteriales	D_4__env.OPS 17
1e5f584de729304256c834f4eae0b869	D_0__Bacteria
3b0bfce36f0205b6077d7a86cc14b65a	D_0__Bacteria	D_1__Planctomycetes	D_2__Planctomycetacia	D_3__Gemmatales	D_4__Gemmataceae	D_5__uncultured	D_6__uncultured bacterium
a131c0910b2b14a7dc1fc4af06964220	D_0__Bacteria	D_1__Proteobacteria	D_2__Deltaproteobacteria	D_3__Myxococcales	D_4__bacteriap25	D_5__uncultured bacterium	D_6__uncultured bacterium
0b18f1da1c2a50a8edf738949cffe204	D_0__Bacteria	D_1__Patescibacteria	D_2__ABY1
d9fd2ab2ce5874c6aa0bffa7a1f2396f	D_0__Bacteria	D_1__Patescibacteria	D_2__Gracilibacteria	D_3__Candidatus Peregrinibacteria	D_4__uncultured marine bacterium	D_5__uncultured marine bacterium	D_6__uncultured marine bacterium
3882b8136ad9a327c39789f777c390ed	D_0__Bacteria	D_1__Patescibacteria	D_2__ABY1	D_3__Candidatus Uhrbacteria
20c777fca365edd8f1f2f2f146f0f94c	D_0__Bacteria	D_1__Proteobacteria	D_2__Alphaproteobacteria	D_3__Rhizobiales	D_4__Rhizobiales Incertae Sedis	D_5__uncultured	D_6__uncultured bacterium
66987cfd855bf2d3284684af0bbb520c	D_0__Bacteria	D_1__Omnitrophicaeota	D_2__uncultured bacterium	D_3__uncultured bacterium	D_4__uncultured bacterium	D_5__uncultured bacterium	D_6__uncultured bacterium
d806c3e7bdbb101f4eaf91f0a3415394	D_0__Bacteria	D_1__Omnitrophicaeota	D_2__uncultured bacterium	D_3__uncultured bacterium	D_4__uncultured bacterium	D_5__uncultured bacterium	D_6__uncultured bacterium
613a37d3a9be5e84a8a218b5d4de3f5f	D_0__Bacteria	D_1__Proteobacteria	D_2__Deltaproteobacteria	D_3__Myxococcales	D_4__bacteriap25	D_5__uncultured bacterium	D_6__uncultured bacterium
0917fbf603581452a18a9d2cfb36c762	D_0__Bacteria	D_1__Omnitrophicaeota	D_2__uncultured bacterium	D_3__uncultured bacterium	D_4__uncultured bacterium	D_5__uncultured bacterium	D_6__uncultured bacterium
2c3cb86f4f00b773c3d64e01eb28ccb6	D_0__Bacteria	D_1__Patescibacteria	D_2__Parcubacteria	D_3__Candidatus Nomurabacteria
2437e4b73db59a7cc2d7abe7d0ae8dab	D_0__Bacteria	D_1__Patescibacteria	D_2__Parcubacteria	D_3__Candidatus Adlerbacteria	D_4__metagenome	D_5__metagenome	D_6__metagenome
bc7bfc720a15a4848df54f6ec1c3f53f	D_0__Bacteria	D_1__Patescibacteria	D_2__Parcubacteria	D_3__uncultured bacterium	D_4__uncultured bacterium	D_5__uncultured bacterium	D_6__uncultured bacterium
66e17eaacbd66954c26cfd8055f7883f	D_0__Bacteria	D_1__Patescibacteria	D_2__Parcubacteria
1a7b097d573fb052f7704fd10b2ac5c8	D_0__Archaea	D_1__Nanoarchaeaeota	D_2__Woesearchaeia	D_3__uncultured euryarchaeote	D_4__uncultured euryarchaeote	D_5__uncultured euryarchaeote	D_6__uncultured euryarchaeote
c31d0bf3dd38924a561032473e5b4da8	D_0__Bacteria	D_1__Rokubacteria	D_2__NC10	D_3__Methylomirabilales	D_4__Methylomirabilaceae	D_5__Candidatus Methylomirabilis
17e012bba698c21c29a53a0fb62f7d83	D_0__Bacteria	D_1__Proteobacteria	D_2__Deltaproteobacteria	D_3__Myxococcales	D_4__bacteriap25	D_5__uncultured bacterium	D_6__uncultured bacterium
ade81648fec72aecc7059c363ca0475a	D_0__Bacteria	D_1__WOR-1	D_2__uncultured bacterium	D_3__uncultured bacterium	D_4__uncultured bacterium	D_5__uncultured bacterium	D_6__uncultured bacterium
28e712d0539833ab5881a3fdd475c020	D_0__Bacteria	D_1__Proteobacteria	D_2__Gammaproteobacteria	D_3__Betaproteobacteriales	D_4__Burkholderiaceae	D_5__Polaromonas
631c1a800e1add38166d335bed440615	D_0__Bacteria	D_1__Patescibacteria	D_2__ABY1	D_3__Candidatus Kerfeldbacteria
438123ce87a3d229011b167b9d36323c	D_0__Bacteria	D_1__Proteobacteria	D_2__Deltaproteobacteria	D_3__Myxococcales	D_4__bacteriap25	D_5__uncultured bacterium	D_6__uncultured bacterium
ee31f253e26ac9d9f485e24bc6cf4a2c	D_0__Bacteria	D_1__Omnitrophicaeota	D_2__uncultured bacterium	D_3__uncultured bacterium	D_4__uncultured bacterium	D_5__uncultured bacterium	D_6__uncultured bacterium
61fe4f32dfe22f2177ba618a2005b9e4	D_0__Bacteria	D_1__Patescibacteria	D_2__Gracilibacteria	D_3__Candidatus Peregrinibacteria	D_4__uncultured bacterium	D_5__uncultured bacterium	D_6__uncultured bacterium
7471ab92327f5b0d4a4389c7a32a3e72	D_0__Bacteria	D_1__Omnitrophicaeota	D_2__uncultured bacterium	D_3__uncultured bacterium	D_4__uncultured bacterium	D_5__uncultured bacterium	D_6__uncultured bacterium
6f0f083db8d98f9c28e1c42838cb52d3	D_0__Bacteria	D_1__Proteobacteria	D_2__Deltaproteobacteria	D_3__Oligoflexales	D_4__0319-6G20	D_5__uncultured bacterium	D_6__uncultured bacterium
4b362e9a4e35e3f3976c84a080487c4b	D_0__Bacteria	D_1__Elusimicrobia	D_2__Elusimicrobia	D_3__Lineage IV	D_4__uncultured bacterium	D_5__uncultured bacterium	D_6__uncultured bacterium
5b0e1aa742859f17cb37527a9ee85341	D_0__Bacteria	D_1__Patescibacteria	D_2__Microgenomatia	D_3__Candidatus Levybacteria	D_4__uncultured bacterium	D_5__uncultured bacterium	D_6__uncultured bacterium
49a9584894b65774732c16caa119772f	D_0__Bacteria	D_1__Omnitrophicaeota	D_2__uncultured bacterium	D_3__uncultured bacterium	D_4__uncultured bacterium	D_5__uncultured bacterium	D_6__uncultured bacterium
72bd10431efd133f1cea9240f2165f34	D_0__Bacteria	D_1__Patescibacteria	D_2__Parcubacteria	D_3__Candidatus Kaiserbacteria
82bb6862413c7f421c998f346548b1fe	D_0__Bacteria	D_1__Cyanobacteria	D_2__Melainabacteria
8847008c0319deb4cfa34f2ab30386c2	D_0__Bacteria	D_1__Proteobacteria	D_2__Gammaproteobacteria	D_3__Betaproteobacteriales	D_4__Gallionellaceae	D_5__Sideroxydans
bf1c4b4501e0f1009d9510a542935a4b	D_0__Bacteria	D_1__Proteobacteria	D_2__Gammaproteobacteria	D_3__Betaproteobacteriales	D_4__TRA3-20
313448aae9f76dd9eb035a657c5671ef	Unassigned
938e4efb8671d9ab8173c403bd8f31c0	D_0__Bacteria	D_1__Patescibacteria	D_2__Parcubacteria	D_3__GWA2-38-13b	D_4__uncultured bacterium	D_5__uncultured bacterium	D_6__uncultured bacterium
d0d6fdcaf798dd0245983b3b30e5725a	D_0__Bacteria	D_1__Patescibacteria	D_2__ABY1	D_3__Candidatus Magasanikbacteria
e7e92144c4ae51343ec5c7d291641f8b	D_0__Bacteria	D_1__Omnitrophicaeota	D_2__uncultured bacterium	D_3__uncultured bacterium	D_4__uncultured bacterium	D_5__uncultured bacterium	D_6__uncultured bacterium
2a3842cb5fd02ca1f20019d2bf263a99	D_0__Bacteria	D_1__Proteobacteria	D_2__Deltaproteobacteria	D_3__Myxococcales	D_4__bacteriap25
962cb9380411dd8e20691988e14fb0ee	D_0__Bacteria	D_1__Patescibacteria	D_2__Gracilibacteria	D_3__uncultured bacterium	D_4__uncultured bacterium	D_5__uncultured bacterium	D_6__uncultured bacterium
7cc74aecf0c05123cbd3f0b85e6e4bc2	D_0__Bacteria	D_1__Bacteroidetes	D_2__Bacteroidia	D_3__Flavobacteriales	D_4__Crocinitomicaceae	D_5__Fluviicola
bb509bfee49e16b20eee4827f57cd99d	D_0__Bacteria	D_1__Proteobacteria	D_2__Gammaproteobacteria	D_3__Diplorickettsiales	D_4__Diplorickettsiaceae	D_5__uncultured	D_6__uncultured bacterium
5307b8e2b0ce86b46bc0d8ae16adadec	D_0__Bacteria	D_1__Patescibacteria	D_2__ABY1	D_3__Candidatus Magasanikbacteria
45fd6200c970321d334d1ef947f49f74	D_0__Bacteria	D_1__Patescibacteria	D_2__Parcubacteria
13526505347e05435b87e07867e16190	D_0__Bacteria	D_1__Patescibacteria	D_2__ABY1	D_3__Candidatus Uhrbacteria	D_4__uncultured bacterium	D_5__uncultured bacterium	D_6__uncultured bacterium
a8d64bf88e2c15fcf873f77bd77a3518	D_0__Bacteria	D_1__Omnitrophicaeota	D_2__uncultured bacterium	D_3__uncultured bacterium	D_4__uncultured bacterium	D_5__uncultured bacterium	D_6__uncultured bacterium
fb8afdf5c25fcc12f3c9bfd733ffbf42	D_0__Bacteria	D_1__Proteobacteria	D_2__Deltaproteobacteria	D_3__Myxococcales	D_4__bacteriap25	D_5__uncultured bacterium	D_6__uncultured bacterium
0bd6e7392cf4e7e1ebcf0481f7154715	D_0__Bacteria	D_1__Patescibacteria	D_2__ABY1	D_3__Candidatus Uhrbacteria
ab42dc0fc63b26bb5623333b292a2a3b	D_0__Bacteria	D_1__WOR-1
965a272a8bc9d7420aea8e992e382539	D_0__Bacteria	D_1__Proteobacteria	D_2__Gammaproteobacteria	D_3__Betaproteobacteriales	D_4__Hydrogenophilaceae	D_5__Thiobacillus	D_6__uncultured bacterium
35b17438a725e8afe7194c63f4c84b1c	D_0__Bacteria	D_1__Patescibacteria	D_2__ABY1	D_3__Candidatus Uhrbacteria
2c93f7d957803bedc169ab5effa9f15e	D_0__Bacteria	D_1__Omnitrophicaeota	D_2__Omnitrophia	D_3__Omnitrophales	D_4__Omnitrophaceae	D_5__Candidatus Omnitrophus	D_6__uncultured bacterium
1ea024f750170ebe118d93c358f2fcfb	D_0__Bacteria	D_1__Proteobacteria	D_2__Alphaproteobacteria	D_3__Sphingomonadales	D_4__Sphingomonadaceae	D_5__Rhizorhapis
48c53d95c9ec8da2ec68943deb3257fa	D_0__Bacteria	D_1__Bacteroidetes	D_2__Bacteroidia	D_3__Sphingobacteriales
9c0b09ddb1ce534a8d154ed99bb0bd89	D_0__Bacteria	D_1__Proteobacteria	D_2__Gammaproteobacteria	D_3__Betaproteobacteriales	D_4__TRA3-20	D_5__uncultured bacterium	D_6__uncultured bacterium
7940db006aad861e158f2a356e30b207	D_0__Bacteria	D_1__Omnitrophicaeota
3ef8184db268abafb693505f9a691958	D_0__Bacteria	D_1__Patescibacteria	D_2__Parcubacteria	D_3__Candidatus Nomurabacteria
517e0f3512e11804f466bf1ea155a09a	D_0__Bacteria	D_1__Patescibacteria	D_2__ABY1	D_3__Candidatus Uhrbacteria
0a7a50db92aac5196c48e4516a22b392	D_0__Bacteria	D_1__Chloroflexi	D_2__Dehalococcoidia	D_3__SAR202 clade
19c8be50d2997a324a3e064ffd5fb996	D_0__Bacteria	D_1__Proteobacteria	D_2__Gammaproteobacteria	D_3__Diplorickettsiales	D_4__Diplorickettsiaceae	D_5__Aquicella	D_6__uncultured bacterium
1e70b1c4862110c3d0e64e463e915555	D_0__Bacteria	D_1__Omnitrophicaeota	D_2__uncultured bacterium	D_3__uncultured bacterium	D_4__uncultured bacterium	D_5__uncultured bacterium	D_6__uncultured bacterium
10a5c6ff8b274b901d25c2024826e514	D_0__Bacteria	D_1__Patescibacteria	D_2__ABY1	D_3__Candidatus Kerfeldbacteria
82efd0b0493ad1a904509e0f2d82441d	D_0__Bacteria	D_1__Cyanobacteria	D_2__Sericytochromatia
f705442f492a537a3b4be0041b635bf0	D_0__Bacteria	D_1__Proteobacteria	D_2__Deltaproteobacteria	D_3__Desulfuromonadales
19207e68bc173bf00d1e36ca137d2ca4	D_0__Bacteria	D_1__Proteobacteria	D_2__Gammaproteobacteria	D_3__Pseudomonadales	D_4__Moraxellaceae	D_5__Enhydrobacter	D_6__uncultured bacterium
4372b0e24e2193ff02d5b519ca343cbb	D_0__Bacteria	D_1__Patescibacteria	D_2__ABY1	D_3__Candidatus Magasanikbacteria	D_4__uncultured bacterium	D_5__uncultured bacterium	D_6__uncultured bacterium
2108d0b6281a13616920ea481cebbf29	D_0__Bacteria	D_1__Patescibacteria	D_2__Parcubacteria	D_3__Candidatus Adlerbacteria	D_4__metagenome	D_5__metagenome	D_6__metagenome
3869925103c778735ddf847ecbdaae76	D_0__Bacteria	D_1__Proteobacteria	D_2__Alphaproteobacteria	D_3__Rhodospirillales	D_4__uncultured
7865a7481c1b10557ee40b3444657057	D_0__Bacteria	D_1__Patescibacteria	D_2__Parcubacteria
469a0fb3a9a64e3bee4a9c8967c8573c	D_0__Bacteria	D_1__Proteobacteria	D_2__Alphaproteobacteria	D_3__Rhizobiales	D_4__Xanthobacteraceae	D_5__uncultured	D_6__uncultured bacterium
ed122e4a79e6b27ddc234876bcf30593	D_0__Bacteria	D_1__Verrucomicrobia	D_2__Verrucomicrobiae	D_3__Pedosphaerales	D_4__Pedosphaeraceae	D_5__uncultured bacterium	D_6__uncultured bacterium
997869e043a2ac03b070faa4fae84113	D_0__Bacteria	D_1__Chlamydiae	D_2__Chlamydiae	D_3__Chlamydiales	D_4__Parachlamydiaceae
b69a3c65a0b0706049505d76db3bbd9a	D_0__Bacteria	D_1__Proteobacteria	D_2__Deltaproteobacteria	D_3__Oligoflexales	D_4__0319-6G20	D_5__uncultured bacterium	D_6__uncultured bacterium
daf5079f7e450f927d7d533c0663c640	D_0__Bacteria	D_1__Proteobacteria	D_2__Gammaproteobacteria	D_3__Diplorickettsiales	D_4__Diplorickettsiaceae	D_5__uncultured
37c381dbf6197bac8fdcb917a86b6b63	D_0__Bacteria	D_1__Planctomycetes	D_2__vadinHA49	D_3__uncultured bacterium	D_4__uncultured bacterium	D_5__uncultured bacterium	D_6__uncultured bacterium
c5532e24838758d4bda885ee08dd4bf3	D_0__Archaea	D_1__Nanoarchaeaeota	D_2__Woesearchaeia
f17255cbc5ab9811468abe75c8e334b5	D_0__Bacteria	D_1__Cyanobacteria	D_2__Melainabacteria	D_3__Vampirovibrionales	D_4__uncultured bacterium	D_5__uncultured bacterium	D_6__uncultured bacterium
7382fe04d0f2e904a06b02e4de988f42	D_0__Bacteria	D_1__Patescibacteria	D_2__ABY1	D_3__Candidatus Magasanikbacteria
6d9c456fcf48d5888d13d116e8973a4a	D_0__Bacteria	D_1__Proteobacteria	D_2__Deltaproteobacteria	D_3__Sva0485	D_4__uncultured bacterium	D_5__uncultured bacterium	D_6__uncultured bacterium
a7b08450eb097c5cf1ea4c7389b30231	D_0__Bacteria	D_1__Proteobacteria	D_2__Deltaproteobacteria
9f89120fa213d169a3dea19b78661443	D_0__Bacteria	D_1__Proteobacteria	D_2__Deltaproteobacteria	D_3__MBNT15
83154f31443531e4d5e022ecf7bd0db1	D_0__Bacteria	D_1__Actinobacteria	D_2__Acidimicrobiia	D_3__Microtrichales	D_4__Ilumatobacteraceae	D_5__CL500-29 marine group	D_6__uncultured bacterium
2463113119682c9d07867a5a564163b9	D_0__Bacteria	D_1__Proteobacteria	D_2__Deltaproteobacteria	D_3__Myxococcales	D_4__Blfdi19
441ecc70072da067ecc634330f58f37a	D_0__Bacteria	D_1__Patescibacteria	D_2__Gracilibacteria	D_3__Candidatus Peregrinibacteria	D_4__uncultured bacterium	D_5__uncultured bacterium	D_6__uncultured bacterium
52a9c937f248a77000431a8fe17a7eca	D_0__Bacteria	D_1__Patescibacteria	D_2__Microgenomatia	D_3__Candidatus Curtissbacteria
26b50be2ead955cc7249f433cc365307	D_0__Bacteria	D_1__Proteobacteria	D_2__Alphaproteobacteria	D_3__Rhizobiales	D_4__Hyphomicrobiaceae	D_5__Hyphomicrobium	D_6__uncultured bacterium
3911160ed4949c332f92689def2c983e	D_0__Bacteria	D_1__Proteobacteria	D_2__Alphaproteobacteria	D_3__Rhizobiales	D_4__Methylopilaceae	D_5__Methylopila
21343f8128e55a50d7a8e3c4852ccec9	D_0__Bacteria	D_1__Patescibacteria	D_2__ABY1	D_3__Candidatus Magasanikbacteria
a9ab7c155c2f038a0cc2c4afbc59275c	D_0__Bacteria	D_1__Patescibacteria	D_2__Parcubacteria	D_3__Candidatus Nomurabacteria
5655bf8c2391feff2ef52dba245cc9f6	D_0__Archaea	D_1__Nanoarchaeaeota	D_2__Woesearchaeia
0a38275542badd54276da4f900c81db2	D_0__Bacteria	D_1__Proteobacteria	D_2__Gammaproteobacteria	D_3__Diplorickettsiales	D_4__Diplorickettsiaceae	D_5__uncultured	D_6__uncultured bacterium
b33187b4db98b6ec9c157021ec35973d	D_0__Bacteria	D_1__Proteobacteria	D_2__Alphaproteobacteria	D_3__Sphingomonadales	D_4__Sphingomonadaceae	D_5__Sphingomonas
8ad2670b2db8bd1aa2155984d8d477a7	D_0__Bacteria	D_1__Omnitrophicaeota	D_2__uncultured bacterium	D_3__uncultured bacterium	D_4__uncultured bacterium	D_5__uncultured bacterium	D_6__uncultured bacterium
e5efee4c0dc8ee08b9d8281f34ff7c29	D_0__Bacteria	D_1__Patescibacteria	D_2__ABY1	D_3__Candidatus Buchananbacteria
ed932a63c92c7e77b7d0d5ef23bfd8b2	D_0__Bacteria	D_1__Patescibacteria	D_2__Parcubacteria
cae49de4d631ddd397b60f888a4b8990	D_0__Bacteria	D_1__Patescibacteria	D_2__ABY1	D_3__Candidatus Uhrbacteria
cf9ff74883bdf47745f85cc81f7f2d95	D_0__Bacteria	D_1__Proteobacteria	D_2__Gammaproteobacteria	D_3__Betaproteobacteriales	D_4__Burkholderiaceae	D_5__Ramlibacter	D_6__uncultured bacterium
7a15ac3908cd0bab1fb5749141de5b2f	D_0__Bacteria	D_1__Omnitrophicaeota	D_2__Omnitrophia	D_3__Omnitrophales	D_4__Omnitrophaceae	D_5__Candidatus Omnitrophus	D_6__uncultured bacterium
25401be5e193d85305a76400a20e44b2	D_0__Bacteria	D_1__Nitrospirae	D_2__Thermodesulfovibrionia	D_3__uncultured
b32345901bbfc2af48a2d2c9ec66fad5	D_0__Bacteria	D_1__Proteobacteria	D_2__Gammaproteobacteria	D_3__Betaproteobacteriales	D_4__Gallionellaceae
e2786ec9c6cbb9b160773ad72720619a	D_0__Bacteria	D_1__Proteobacteria	D_2__Gammaproteobacteria	D_3__Betaproteobacteriales	D_4__Burkholderiaceae	D_5__Hydrogenophaga	D_6__uncultured bacterium
9ea8cdeb16b5737cd1a6a9f759ebdc25	D_0__Bacteria	D_1__Patescibacteria	D_2__Parcubacteria
1247ca866e20478a5860f528d7b2ac44	D_0__Bacteria	D_1__Proteobacteria	D_2__Alphaproteobacteria	D_3__Sphingomonadales	D_4__Sphingomonadaceae
e5455f4f9fb0801872e3725f67f83fae	D_0__Bacteria	D_1__Omnitrophicaeota	D_2__uncultured bacterium	D_3__uncultured bacterium	D_4__uncultured bacterium	D_5__uncultured bacterium	D_6__uncultured bacterium
feba58dae7323b22f61fd4114768c996	D_0__Bacteria	D_1__Chlamydiae	D_2__Chlamydiae	D_3__Chlamydiales	D_4__Simkaniaceae
c4b000176d192dbf8eefb4c8bf6c59e7	D_0__Bacteria	D_1__Rokubacteria	D_2__NC10	D_3__Methylomirabilales	D_4__Methylomirabilaceae	D_5__Candidatus Methylomirabilis
f2d8fc514bb265eaa347b951d8bcd3f1	D_0__Bacteria	D_1__Proteobacteria	D_2__Alphaproteobacteria	D_3__Rhizobiales	D_4__Xanthobacteraceae	D_5__Bradyrhizobium
9380d042ebf03bbf075897578b52cc13	D_0__Bacteria	D_1__Omnitrophicaeota	D_2__Omnitrophia	D_3__Omnitrophales	D_4__Omnitrophaceae	D_5__Candidatus Omnitrophus	D_6__uncultured bacterium
d86688ac2007b4edd413c22656f9d591	D_0__Bacteria	D_1__Proteobacteria	D_2__Deltaproteobacteria	D_3__Myxococcales	D_4__bacteriap25	D_5__uncultured bacterium	D_6__uncultured bacterium
b793eaa26acd43502123d3cb0f41941d	D_0__Bacteria	D_1__Patescibacteria	D_2__ABY1	D_3__Candidatus Uhrbacteria
f109dfcef1fc3792127b24a0df93e3a4	D_0__Bacteria	D_1__Acidobacteria	D_2__Subgroup 6	D_3__uncultured bacterium	D_4__uncultured bacterium	D_5__uncultured bacterium	D_6__uncultured bacterium
77a6b2e83d87dac51c309282dd7f9457	D_0__Bacteria	D_1__Bacteroidetes	D_2__Bacteroidia	D_3__Sphingobacteriales	D_4__env.OPS 17
c4849c9811afa625fc893c52d0fc4a3c	D_0__Bacteria	D_1__Patescibacteria	D_2__Parcubacteria	D_3__Candidatus Nomurabacteria	D_4__uncultured bacterium	D_5__uncultured bacterium	D_6__uncultured bacterium
b61bdc86ee1f850885bd6a7638e99fca	D_0__Bacteria	D_1__Patescibacteria	D_2__Parcubacteria	D_3__Candidatus Brennerbacteria	D_4__Parcubacteria group bacterium GW2011_GWA2_42_14	D_5__Parcubacteria group bacterium GW2011_GWA2_42_14	D_6__Parcubacteria group bacterium GW2011_GWA2_42_14
3dba2762fa8277df655b6e8e2bf2efa5	D_0__Bacteria	D_1__Proteobacteria	D_2__Alphaproteobacteria	D_3__Sphingomonadales	D_4__Sphingomonadaceae	D_5__Sphingobium
f672378e10d77d8a548b335c1694b1ef	D_0__Bacteria	D_1__Bacteroidetes	D_2__Bacteroidia	D_3__Chitinophagales	D_4__Saprospiraceae	D_5__Phaeodactylibacter	D_6__uncultured bacterium
f941e6dbbed114d49245f9571343bc3b	D_0__Bacteria	D_1__Proteobacteria	D_2__Gammaproteobacteria	D_3__Betaproteobacteriales	D_4__Burkholderiaceae	D_5__Pelomonas
8cc145d28a2d521efb97eed42a50a43b	D_0__Bacteria	D_1__Proteobacteria	D_2__Alphaproteobacteria	D_3__Rhizobiales	D_4__Beijerinckiaceae
711d4f67c94d10a58725e458d1f6ba51	D_0__Bacteria	D_1__Patescibacteria	D_2__Microgenomatia	D_3__Candidatus Woesebacteria
49e3add7b218eb050f685534f0a6d48e	D_0__Bacteria	D_1__Patescibacteria	D_2__Parcubacteria
ca936872e58b69925b92469a3db2ea34	D_0__Bacteria	D_1__Proteobacteria	D_2__Gammaproteobacteria	D_3__Betaproteobacteriales	D_4__Neisseriaceae	D_5__Neisseria	D_6__uncultured bacterium
55c229db62601975fd3d3910eca24b8f	D_0__Bacteria	D_1__Acidobacteria	D_2__Subgroup 21	D_3__uncultured bacterium	D_4__uncultured bacterium	D_5__uncultured bacterium	D_6__uncultured bacterium
a2ddc1fe02236bbae15a03fe89271abb	D_0__Bacteria	D_1__Rokubacteria	D_2__NC10	D_3__Rokubacteriales	D_4__uncultured bacterium	D_5__uncultured bacterium	D_6__uncultured bacterium
f9114ec95ebbaedea89ec4b088e84b0d	D_0__Archaea	D_1__Nanoarchaeaeota	D_2__Woesearchaeia
fb704481d173a3e2ee97148c61afede3	D_0__Bacteria	D_1__Bacteroidetes	D_2__Bacteroidia	D_3__Sphingobacteriales
e541a954717feb813528add2204e4148	D_0__Bacteria	D_1__Proteobacteria	D_2__Gammaproteobacteria	D_3__Acidiferrobacterales	D_4__Acidiferrobacteraceae	D_5__Sulfurifustis
133d2ab243f3ec20babf20b18fd22daf	D_0__Bacteria	D_1__Proteobacteria	D_2__Gammaproteobacteria	D_3__Betaproteobacteriales	D_4__Gallionellaceae	D_5__Gallionella
fed6774fa88f77da0a979591239bc408	D_0__Bacteria	D_1__Proteobacteria	D_2__Gammaproteobacteria	D_3__Pseudomonadales	D_4__Moraxellaceae	D_5__uncultured
71b61efd899bd2d9c74ebf1feb7bd62a	D_0__Bacteria	D_1__Bacteroidetes	D_2__Bacteroidia	D_3__Sphingobacteriales	D_4__NS11-12 marine group
af5d41bbadb0e5d14db3c9adad2724ef	D_0__Archaea	D_1__Nanoarchaeaeota	D_2__Woesearchaeia
330ab2b59bc157dac95a6768b001196c	D_0__Bacteria	D_1__Verrucomicrobia	D_2__Verrucomicrobiae	D_3__Pedosphaerales	D_4__Pedosphaeraceae	D_5__uncultured bacterium	D_6__uncultured bacterium
e3e984a534bdd59d4d312461a1679c23	D_0__Bacteria	D_1__Patescibacteria	D_2__Parcubacteria	D_3__Candidatus Kaiserbacteria	D_4__uncultured bacterium	D_5__uncultured bacterium	D_6__uncultured bacterium
3cf7de524a946ee0203e7ae83cb64985	D_0__Bacteria	D_1__Elusimicrobia
b23e52bb51129cf8bc1e984e9484d97a	D_0__Bacteria	D_1__Elusimicrobia
e51384a1861a24765683e70be41a616b	D_0__Bacteria	D_1__Proteobacteria	D_2__Alphaproteobacteria	D_3__Rickettsiales	D_4__SM2D12
bd91374fe9b5d8157c500c49fb81f5b7	D_0__Bacteria	D_1__Proteobacteria	D_2__Gammaproteobacteria	D_3__Betaproteobacteriales	D_4__TRA3-20	D_5__uncultured bacterium	D_6__uncultured bacterium
f78d09416cde7281994438ef112a4257	D_0__Bacteria	D_1__Chloroflexi	D_2__Dehalococcoidia	D_3__SAR202 clade	D_4__uncultured bacterium	D_5__uncultured bacterium	D_6__uncultured bacterium
c6026b1edd6cec297b70c83041bc1a17	D_0__Bacteria	D_1__Proteobacteria	D_2__Alphaproteobacteria	D_3__Rhizobiales	D_4__KF-JG30-B3
6a32faea158b924593fbcdbdb9e005e4	D_0__Bacteria	D_1__Omnitrophicaeota	D_2__Omnitrophia	D_3__Omnitrophales	D_4__Omnitrophaceae	D_5__Candidatus Omnitrophus	D_6__uncultured bacterium
25eea25c667507d136cb5dbd44ca4944	D_0__Bacteria	D_1__Patescibacteria	D_2__Microgenomatia	D_3__Candidatus Amesbacteria
c9e2184718bf3b35ef7705147918c298	D_0__Bacteria	D_1__Patescibacteria	D_2__Microgenomatia	D_3__Candidatus Levybacteria	D_4__uncultured bacterium	D_5__uncultured bacterium	D_6__uncultured bacterium
6bd6a846d92993905c5e77f9bff89f65	D_0__Bacteria	D_1__Proteobacteria	D_2__Alphaproteobacteria	D_3__Rhizobiales	D_4__Amb-16S-1323	D_5__uncultured bacterium	D_6__uncultured bacterium
20b84eca58f93d84c8645d940e7567c9	D_0__Bacteria	D_1__Patescibacteria	D_2__Parcubacteria	D_3__Candidatus Adlerbacteria	D_4__metagenome	D_5__metagenome	D_6__metagenome
8ce29d72e51be0f1437602151661b812	D_0__Bacteria
e36ded09336c9b277884964003e90f7a	D_0__Bacteria	D_1__Proteobacteria	D_2__Gammaproteobacteria	D_3__Coxiellales	D_4__Coxiellaceae	D_5__Coxiella	D_6__uncultured bacterium
5b9c3ef6e01f6ad9f97b1dde65569248	D_0__Bacteria	D_1__Proteobacteria	D_2__Deltaproteobacteria	D_3__Myxococcales	D_4__bacteriap25	D_5__uncultured bacterium	D_6__uncultured bacterium
c36c43155b177a277cbc922871ede644	D_0__Bacteria	D_1__Chloroflexi	D_2__Dehalococcoidia	D_3__SAR202 clade
464efa45664bc90357813f0b26aff5c3	D_0__Bacteria	D_1__Proteobacteria	D_2__Deltaproteobacteria	D_3__Myxococcales	D_4__bacteriap25	D_5__uncultured bacterium	D_6__uncultured bacterium
b81f62160d9ca68bce31e1612acfe6ea	D_0__Bacteria	D_1__Dadabacteria	D_2__Dadabacteriia	D_3__Dadabacteriales	D_4__uncultured bacterium	D_5__uncultured bacterium	D_6__uncultured bacterium
7b0e7441beaa8c7bf9fff12b60358993	D_0__Bacteria	D_1__Proteobacteria	D_2__Alphaproteobacteria	D_3__Holosporales	D_4__Holosporaceae	D_5__uncultured	D_6__uncultured bacterium
6e19c23c83774b41030507bd99da06f5	D_0__Bacteria	D_1__Proteobacteria	D_2__Gammaproteobacteria	D_3__Betaproteobacteriales	D_4__Burkholderiaceae	D_5__Ramlibacter	D_6__uncultured bacterium
7ef636d8645d472223418af37e1a51c3	D_0__Bacteria	D_1__Patescibacteria	D_2__Parcubacteria
68bd5ea501aa2667177d2a8e250693dc	D_0__Bacteria	D_1__Patescibacteria	D_2__ABY1	D_3__Candidatus Uhrbacteria
b9ea28428c2b1d5823b7b8d789958235	D_0__Bacteria	D_1__Calditrichaeota	D_2__Calditrichia	D_3__Calditrichales	D_4__Calditrichaceae
12ca64c499368b68c81703319bc7258e	D_0__Bacteria	D_1__Proteobacteria	D_2__Gammaproteobacteria	D_3__Methylococcales	D_4__Methylomonaceae
b4c14d29f732ff8f03e58334de9a2bdc	D_0__Bacteria	D_1__Chlamydiae	D_2__Chlamydiae	D_3__Chlamydiales	D_4__Parachlamydiaceae	D_5__Candidatus Protochlamydia
0097ed59685a1c5f683f10c186d5b352	D_0__Bacteria	D_1__Proteobacteria	D_2__Gammaproteobacteria	D_3__Betaproteobacteriales	D_4__B1-7BS
eb5388566b6379eafff0613418cda84e	Unassigned
7eb0222c6483bea3f9ba9e000fa54b19	D_0__Bacteria	D_1__Bacteroidetes	D_2__Bacteroidia	D_3__Chitinophagales	D_4__Chitinophagaceae	D_5__Sediminibacterium
c7d0910bd74e528f1e2f5a59823ba8e8	D_0__Bacteria	D_1__Patescibacteria	D_2__ABY1	D_3__Candidatus Magasanikbacteria
983fef702546dbf5d03b8bb3826b17b3	D_0__Bacteria	D_1__Patescibacteria	D_2__Microgenomatia	D_3__Candidatus Levybacteria	D_4__uncultured bacterium	D_5__uncultured bacterium	D_6__uncultured bacterium
c129ca31f7fb937ffd77bd6429373fe8	D_0__Bacteria	D_1__Proteobacteria	D_2__Gammaproteobacteria	D_3__Gammaproteobacteria Incertae Sedis	D_4__Unknown Family	D_5__Candidatus Ovatusbacter	D_6__uncultured bacterium
83bdbd5ba7c3e0478e0947ffa8907571	D_0__Bacteria	D_1__Patescibacteria	D_2__ABY1	D_3__Candidatus Magasanikbacteria	D_4__uncultured bacterium	D_5__uncultured bacterium	D_6__uncultured bacterium
ce36e1469829d04c5698e704a18e2259	D_0__Bacteria	D_1__Acidobacteria	D_2__Subgroup 6	D_3__uncultured bacterium	D_4__uncultured bacterium	D_5__uncultured bacterium	D_6__uncultured bacterium
90b9002c6cc0b80f43b475217d758a37	D_0__Bacteria	D_1__Proteobacteria	D_2__Deltaproteobacteria
6a5872801db2fac6e0b4320d3f399779	D_0__Bacteria	D_1__Proteobacteria	D_2__Deltaproteobacteria	D_3__Myxococcales	D_4__Haliangiaceae	D_5__Haliangium	D_6__uncultured bacterium
7101d1c56c82d0a063085360bc272e4b	D_0__Bacteria	D_1__Chloroflexi	D_2__Dehalococcoidia	D_3__SAR202 clade
e7acd65609bf496c5d0ec9a5724819d4	D_0__Bacteria	D_1__Omnitrophicaeota	D_2__uncultured bacterium	D_3__uncultured bacterium	D_4__uncultured bacterium	D_5__uncultured bacterium	D_6__uncultured bacterium
f3da67274987847f2a3afbace2906d11	D_0__Bacteria	D_1__Patescibacteria	D_2__Parcubacteria	D_3__Candidatus Nomurabacteria
6f621c3053a8588139ba2ff4fe41590c	D_0__Bacteria	D_1__Proteobacteria	D_2__Gammaproteobacteria	D_3__Gammaproteobacteria Incertae Sedis	D_4__Unknown Family	D_5__Candidatus Berkiella
2abec9c4b1316d6668d74225f052bf1c	D_0__Archaea	D_1__Nanoarchaeaeota	D_2__Woesearchaeia
2e51f74a1ed7898d0fc9a53a2787e07f	D_0__Bacteria	D_1__Proteobacteria	D_2__Alphaproteobacteria	D_3__Rhizobiales	D_4__Xanthobacteraceae	D_5__uncultured	D_6__uncultured bacterium
74a6a3b8f9041e2b3ce2e4ca21a74645	D_0__Bacteria	D_1__Omnitrophicaeota	D_2__uncultured bacterium	D_3__uncultured bacterium	D_4__uncultured bacterium	D_5__uncultured bacterium	D_6__uncultured bacterium
7ce0f1ef7d3c915a25b3dbec70d0cb3f	D_0__Bacteria	D_1__Proteobacteria	D_2__Deltaproteobacteria	D_3__Myxococcales	D_4__bacteriap25	D_5__uncultured bacterium	D_6__uncultured bacterium
43e1d9efc1f2284deaf639973d80739e	D_0__Archaea	D_1__Nanoarchaeaeota	D_2__Woesearchaeia
6310d2568eecc65fb6b90fd798843278	D_0__Bacteria	D_1__Elusimicrobia	D_2__Elusimicrobia	D_3__Lineage IV	D_4__uncultured bacterium	D_5__uncultured bacterium	D_6__uncultured bacterium
832c1da5c5bde4ad6522c4bfcbe2024b	D_0__Bacteria	D_1__Patescibacteria	D_2__ABY1	D_3__Candidatus Uhrbacteria
2d494c9cf42a5902d0be24da1f282c88	D_0__Bacteria	D_1__Proteobacteria	D_2__Gammaproteobacteria	D_3__Pseudomonadales	D_4__Moraxellaceae	D_5__Enhydrobacter	D_6__uncultured bacterium
851f16b663d008144ae434265d216294	D_0__Bacteria
a5213f329f44bf238a43f70b9d745385	D_0__Bacteria	D_1__Proteobacteria	D_2__Gammaproteobacteria	D_3__1013-28-CG33	D_4__uncultured bacterium	D_5__uncultured bacterium	D_6__uncultured bacterium
59ef498823a46a1eb68082493afa8fe5	D_0__Bacteria	D_1__Bacteroidetes	D_2__Bacteroidia	D_3__Chitinophagales	D_4__Saprospiraceae	D_5__Phaeodactylibacter
38d91f5fb9ba7c48c090dac8dacb6ea0	D_0__Bacteria	D_1__Firmicutes	D_2__Bacilli	D_3__Bacillales	D_4__Bacillaceae	D_5__Bacillus	D_6__uncultured bacterium
74cb40013ed8ce14829cf13dbe40faec	D_0__Bacteria	D_1__Patescibacteria	D_2__Parcubacteria	D_3__uncultured bacterium	D_4__uncultured bacterium	D_5__uncultured bacterium	D_6__uncultured bacterium
9f18b11214cc13fba0ebd9e8b7565d37	D_0__Archaea	D_1__Thaumarchaeota	D_2__Nitrososphaeria	D_3__Nitrosotaleales	D_4__Nitrosotaleaceae	D_5__uncultured archaeon	D_6__uncultured archaeon
ad943b18ab3461453e973341ffdfc738	D_0__Bacteria	D_1__Patescibacteria	D_2__Gracilibacteria	D_3__Candidatus Peribacteria	D_4__uncultured bacterium	D_5__uncultured bacterium	D_6__uncultured bacterium
0c6e7506bea748580c49b4e891fd59a6	D_0__Bacteria	D_1__Omnitrophicaeota	D_2__uncultured bacterium	D_3__uncultured bacterium	D_4__uncultured bacterium	D_5__uncultured bacterium	D_6__uncultured bacterium
e06de941a6b356d10686987d13715cfb	D_0__Bacteria	D_1__Proteobacteria	D_2__Deltaproteobacteria	D_3__Bdellovibrionales	D_4__Bdellovibrionaceae	D_5__Bdellovibrio	D_6__uncultured bacterium
681e514ca42bd322c800856c58ccfa5b	D_0__Bacteria	D_1__Omnitrophicaeota	D_2__Omnitrophia	D_3__Omnitrophales	D_4__Omnitrophaceae	D_5__Candidatus Omnitrophus	D_6__uncultured bacterium
2952fb13b276c87040491df829d15ece	D_0__Bacteria	D_1__Proteobacteria	D_2__Deltaproteobacteria	D_3__Myxococcales	D_4__Archangiaceae
052dc29e713d220c8c610bd225b54992	D_0__Bacteria	D_1__Patescibacteria	D_2__Parcubacteria	D_3__Candidatus Nomurabacteria
af70ed3780095f4b5266be3c711cad72	D_0__Bacteria	D_1__Bacteroidetes	D_2__Bacteroidia	D_3__Cytophagales	D_4__Spirosomaceae
41cfdb2580669170078a63308b3adc95	D_0__Bacteria	D_1__Patescibacteria	D_2__ABY1	D_3__Candidatus Magasanikbacteria
a9f1651abc6b6954a67333d659e75b29	D_0__Bacteria	D_1__Patescibacteria	D_2__ABY1	D_3__Candidatus Uhrbacteria
750b3234996c161d9c7eb4dd462165c3	D_0__Bacteria	D_1__Proteobacteria	D_2__Gammaproteobacteria	D_3__Legionellales	D_4__Legionellaceae	D_5__Legionella
5cf9e7a11a54634c7abed4b78f98a033	D_0__Bacteria	D_1__Proteobacteria	D_2__Gammaproteobacteria	D_3__Xanthomonadales	D_4__Xanthomonadaceae	D_5__Lysobacter
ae8d35cad5498a92297cbad87021f36b	D_0__Bacteria	D_1__Proteobacteria	D_2__Deltaproteobacteria	D_3__Myxococcales	D_4__bacteriap25
f58944598583a91bcb1c1eb831de313d	D_0__Bacteria	D_1__Bacteroidetes	D_2__Bacteroidia	D_3__Chitinophagales	D_4__Chitinophagaceae	D_5__Sediminibacterium
25b739f51b9b033784d4eea235da2531	D_0__Bacteria	D_1__Bacteroidetes	D_2__Bacteroidia	D_3__Flavobacteriales	D_4__Weeksellaceae	D_5__Cloacibacterium	D_6__uncultured bacterium
4f5eefee40603a8ca2d4a9fe567ff06d	D_0__Bacteria	D_1__Proteobacteria	D_2__Alphaproteobacteria	D_3__Rickettsiales	D_4__SM2D12
5a58d21d05af984743e64509401b1e9b	D_0__Bacteria	D_1__Omnitrophicaeota	D_2__uncultured bacterium	D_3__uncultured bacterium	D_4__uncultured bacterium	D_5__uncultured bacterium	D_6__uncultured bacterium
e4766b849e26ea0e32782043e413c7aa	D_0__Bacteria	D_1__Proteobacteria	D_2__Alphaproteobacteria	D_3__Rhizobiales	D_4__Hyphomicrobiaceae	D_5__Pedomicrobium
61624c2f26824e29d4ab18b1fd38e607	D_0__Bacteria	D_1__Proteobacteria	D_2__Alphaproteobacteria	D_3__uncultured
4885ec6e66c92149f5d0b1339214048c	D_0__Bacteria	D_1__Proteobacteria	D_2__Alphaproteobacteria	D_3__Rhizobiales	D_4__Hyphomicrobiaceae	D_5__Hyphomicrobium	D_6__uncultured bacterium
7361f6432d09ec4f5ba412a50c5ae388	D_0__Bacteria	D_1__Planctomycetes	D_2__Planctomycetacia	D_3__Pirellulales	D_4__Pirellulaceae	D_5__uncultured	D_6__uncultured bacterium
6d634ecf3b707d828c292d531e58def5	D_0__Bacteria	D_1__Bacteroidetes	D_2__Bacteroidia	D_3__Chitinophagales	D_4__Chitinophagaceae
ca668b30348b8d72bbc5681acef682d1	D_0__Archaea	D_1__Nanoarchaeaeota	D_2__Woesearchaeia
3cd744b345a7617b93d2200217c702d4	D_0__Bacteria	D_1__Omnitrophicaeota	D_2__Omnitrophia	D_3__Omnitrophales	D_4__Omnitrophaceae	D_5__Candidatus Omnitrophus	D_6__uncultured bacterium
b3c993f9253065e3f0bcbad055c3d218	D_0__Bacteria	D_1__Bacteroidetes	D_2__Bacteroidia	D_3__Chitinophagales	D_4__Saprospiraceae	D_5__uncultured
d7b7b1c1597b8157ad5283030001e261	D_0__Bacteria	D_1__Chloroflexi	D_2__Dehalococcoidia	D_3__S085	D_4__uncultured bacterium	D_5__uncultured bacterium	D_6__uncultured bacterium
0627dff6d90beb42196a58e70ad1c44e	D_0__Bacteria	D_1__Proteobacteria	D_2__Alphaproteobacteria	D_3__Rhizobiales	D_4__KF-JG30-B3
bd9fc951db8454ba74e21a7103fab78d	D_0__Archaea	D_1__Nanoarchaeaeota	D_2__Woesearchaeia
63c6d2c0fdeee0e81d6e99e0ea70ae3c	D_0__Bacteria	D_1__Proteobacteria	D_2__Alphaproteobacteria	D_3__Rhizobiales	D_4__Xanthobacteraceae	D_5__Rhodopseudomonas
f1432d055fe3334faa153c287240cfd8	D_0__Bacteria	D_1__Omnitrophicaeota	D_2__uncultured bacterium	D_3__uncultured bacterium	D_4__uncultured bacterium	D_5__uncultured bacterium	D_6__uncultured bacterium
87b426276359ccff00d3409eb4a32730	D_0__Bacteria	D_1__Patescibacteria	D_2__Parcubacteria
305c8b4a706cf6d4e88dc9a54e31f6bc	D_0__Bacteria	D_1__Patescibacteria	D_2__ABY1	D_3__Candidatus Magasanikbacteria	D_4__uncultured bacterium	D_5__uncultured bacterium	D_6__uncultured bacterium
405919f758196c78c1b28441e53791af	D_0__Bacteria	D_1__Acidobacteria	D_2__Thermoanaerobaculia	D_3__Thermoanaerobaculales	D_4__Thermoanaerobaculaceae	D_5__Subgroup 10	D_6__uncultured bacterium
acd384d9f72a593f76209752cfa64b33	D_0__Bacteria	D_1__Proteobacteria	D_2__Gammaproteobacteria	D_3__Betaproteobacteriales	D_4__Burkholderiaceae	D_5__Delftia
8181ab385657a8fc9b378e2a4442d124	D_0__Bacteria	D_1__Patescibacteria	D_2__Parcubacteria	D_3__Candidatus Nomurabacteria
519052bb82bd0bdc845e5ec34418cdee	D_0__Bacteria	D_1__Proteobacteria	D_2__Alphaproteobacteria	D_3__Sphingomonadales	D_4__Sphingomonadaceae	D_5__Sphingobium
56fe46d50d474335b37fa7b1f3e9c7bf	D_0__Bacteria	D_1__Proteobacteria	D_2__Gammaproteobacteria	D_3__Acidiferrobacterales	D_4__Acidiferrobacteraceae	D_5__Sulfurifustis
f801eb2c499ebc1b56ce658e638cc907	D_0__Bacteria	D_1__Proteobacteria	D_2__Gammaproteobacteria
719239a3199cbd3a5842aae31f1180c8	D_0__Bacteria	D_1__Patescibacteria	D_2__ABY1
f9fb2f71d0085c01aed71b64300a47ed	D_0__Bacteria	D_1__Proteobacteria	D_2__Alphaproteobacteria	D_3__Rhizobiales	D_4__Rhizobiaceae	D_5__Allorhizobium-Neorhizobium-Pararhizobium-Rhizobium
e647ddacb87a8fb187473f4bfd705eb6	D_0__Bacteria	D_1__Bacteroidetes	D_2__Bacteroidia	D_3__Chitinophagales	D_4__Chitinophagaceae	D_5__Sediminibacterium	D_6__uncultured bacterium
9ef3d1265149375d2ca1312ab8e1a0d7	D_0__Bacteria	D_1__Proteobacteria	D_2__Gammaproteobacteria	D_3__Pseudomonadales	D_4__Moraxellaceae	D_5__uncultured
0eb2bbcccbd45df5574eabbce6ac9a0d	D_0__Bacteria	D_1__Omnitrophicaeota	D_2__uncultured bacterium	D_3__uncultured bacterium	D_4__uncultured bacterium	D_5__uncultured bacterium	D_6__uncultured bacterium
756c34028f3af2fbe4c19b68879d6c2d	D_0__Bacteria	D_1__Omnitrophicaeota	D_2__Omnitrophia	D_3__Omnitrophales	D_4__Omnitrophaceae	D_5__Candidatus Omnitrophus	D_6__uncultured bacterium
c26e357a812154e528549b08e8891d6b	D_0__Bacteria	D_1__Proteobacteria	D_2__Alphaproteobacteria	D_3__Sphingomonadales	D_4__Sphingomonadaceae
3f84b1a17ff6a625c42871a7aef4cd86	D_0__Bacteria	D_1__Proteobacteria	D_2__Alphaproteobacteria	D_3__uncultured	D_4__uncultured bacterium	D_5__uncultured bacterium	D_6__uncultured bacterium
8ebd82b83b85fa98afabcbac124dd36e	D_0__Bacteria	D_1__Proteobacteria	D_2__Gammaproteobacteria	D_3__Betaproteobacteriales	D_4__Nitrosomonadaceae	D_5__IS-44	D_6__uncultured bacterium
73129093390a7405e73cb862a7519f6d	D_0__Bacteria	D_1__Proteobacteria	D_2__Deltaproteobacteria	D_3__Myxococcales	D_4__bacteriap25	D_5__uncultured bacterium	D_6__uncultured bacterium
ccbc975d99e9731bba298ab2451b2e3c	D_0__Bacteria	D_1__Chloroflexi	D_2__Dehalococcoidia	D_3__SAR202 clade
5a260a670d8759297ccced6218acde9f	D_0__Bacteria	D_1__Omnitrophicaeota	D_2__uncultured bacterium	D_3__uncultured bacterium	D_4__uncultured bacterium	D_5__uncultured bacterium	D_6__uncultured bacterium
8c0d1a876c4cddc8253a290fbe88e43e	D_0__Bacteria	D_1__Chlamydiae	D_2__Chlamydiae	D_3__Chlamydiales	D_4__Chlamydiaceae
716d9efd7d8413d48d2781492e7213da	D_0__Archaea	D_1__Nanoarchaeaeota	D_2__Woesearchaeia
00893d562a7ae68335bf26b2409bdadb	D_0__Bacteria	D_1__Chlamydiae	D_2__Chlamydiae	D_3__Chlamydiales	D_4__Chlamydiaceae
9865cb0e6131509a582e67180177c975	D_0__Bacteria	D_1__Omnitrophicaeota	D_2__uncultured bacterium	D_3__uncultured bacterium	D_4__uncultured bacterium	D_5__uncultured bacterium	D_6__uncultured bacterium
cee7e68699d7d027ad85716f3eb61804	D_0__Bacteria	D_1__Omnitrophicaeota	D_2__uncultured bacterium	D_3__uncultured bacterium	D_4__uncultured bacterium	D_5__uncultured bacterium	D_6__uncultured bacterium
1c252bd6ea3558123f0308a698c0aae8	D_0__Bacteria	D_1__Verrucomicrobia	D_2__Verrucomicrobiae	D_3__Opitutales	D_4__Opitutaceae	D_5__Lacunisphaera
e2b96b43ddf1fc90cdb8f90f9b9e7e09	D_0__Bacteria	D_1__Proteobacteria	D_2__Deltaproteobacteria	D_3__Myxococcales	D_4__Blfdi19
e6918eaeba91953ebe8b8a99596521e4	D_0__Bacteria	D_1__Proteobacteria	D_2__Alphaproteobacteria	D_3__Paracaedibacterales	D_4__Paracaedibacteraceae	D_5__Candidatus Paracaedibacter
82bdd32fa52b3e3f76950ca60c57f91f	D_0__Bacteria	D_1__Patescibacteria	D_2__Parcubacteria	D_3__Candidatus Adlerbacteria	D_4__metagenome	D_5__metagenome	D_6__metagenome
29c07abbf1b45508ceafc69b86ef89d1	D_0__Bacteria	D_1__Patescibacteria	D_2__ABY1
0962d8f45d75346fd177ab635fa4ab86	D_0__Bacteria	D_1__Patescibacteria	D_2__ABY1	D_3__Candidatus Uhrbacteria
cfd8ebe6961d4a4cde7e6069cd1b8597	D_0__Archaea	D_1__Nanoarchaeaeota	D_2__Woesearchaeia
852c27b0937ca489ff5115a09aca6814	D_0__Bacteria	D_1__Patescibacteria	D_2__Parcubacteria
f743622d695f1e22a08ba2362a584437	D_0__Bacteria	D_1__Planctomycetes	D_2__Planctomycetacia	D_3__Gemmatales	D_4__Gemmataceae	D_5__uncultured	D_6__uncultured bacterium
c21202f053499908001ed8e5a032ff5f	D_0__Bacteria	D_1__Patescibacteria	D_2__ABY1	D_3__Candidatus Uhrbacteria
201b8301b93e3c4868427b2c08118cef	D_0__Bacteria	D_1__Nitrospirae	D_2__4-29-1	D_3__uncultured bacterium	D_4__uncultured bacterium	D_5__uncultured bacterium	D_6__uncultured bacterium
188162ca7233a4f5e8a8dd8544511313	D_0__Bacteria	D_1__Proteobacteria	D_2__Deltaproteobacteria	D_3__Myxococcales	D_4__Blfdi19
736a342183c772bf138460c4ff75b218	D_0__Bacteria	D_1__Proteobacteria	D_2__Gammaproteobacteria	D_3__Betaproteobacteriales	D_4__Hydrogenophilaceae	D_5__Thiobacillus	D_6__uncultured bacterium
dc1e714372f59fc3fad20ef93cf22fa8	D_0__Bacteria	D_1__Bacteroidetes	D_2__Ignavibacteria	D_3__Kryptoniales	D_4__BSV26	D_5__uncultured bacterium	D_6__uncultured bacterium
1c955b9b870495223134e013b6bab252	D_0__Bacteria	D_1__Patescibacteria	D_2__Parcubacteria	D_3__Candidatus Adlerbacteria	D_4__metagenome	D_5__metagenome	D_6__metagenome
1aa2e90769a6221cf81d0782821aee1a	D_0__Bacteria	D_1__Patescibacteria	D_2__Parcubacteria	D_3__Candidatus Jorgensenbacteria
20cc9de480d7074854086d04687f2657	D_0__Bacteria	D_1__Proteobacteria	D_2__Gammaproteobacteria	D_3__Acidiferrobacterales	D_4__Acidiferrobacteraceae	D_5__Sulfurifustis
d9aedfca696e572245640f4b22ce82d6	D_0__Bacteria	D_1__Patescibacteria	D_2__Parcubacteria
17bde49b2731d62b867b7f375e2b3424	D_0__Archaea	D_1__Thaumarchaeota	D_2__Nitrososphaeria	D_3__Nitrosopumilales	D_4__Nitrosopumilaceae	D_5__uncultured archaeon	D_6__uncultured archaeon
b2ae8d7de0091eaaf78d9dbf39a75ad7	D_0__Bacteria	D_1__Proteobacteria	D_2__Deltaproteobacteria	D_3__Myxococcales	D_4__bacteriap25	D_5__uncultured bacterium	D_6__uncultured bacterium
8cdc3c6a31e25fbfc66616399c76d50e	D_0__Bacteria	D_1__Omnitrophicaeota	D_2__Omnitrophia	D_3__Omnitrophales	D_4__Omnitrophaceae	D_5__Candidatus Omnitrophus	D_6__uncultured bacterium
8c19059d153f6ac76298b9bb0c43689e	D_0__Bacteria	D_1__Proteobacteria	D_2__Gammaproteobacteria	D_3__Betaproteobacteriales	D_4__Nitrosomonadaceae	D_5__Nitrosomonas
c099482d42c182612285ca9b173ddfd2	D_0__Bacteria	D_1__Patescibacteria	D_2__Parcubacteria
27ebbdf33ccb8450724ed87b7e6ab1eb	D_0__Bacteria	D_1__Proteobacteria	D_2__Alphaproteobacteria	D_3__Paracaedibacterales	D_4__Paracaedibacteraceae	D_5__uncultured
69368dfde7a12ef3573822eb155808ee	D_0__Bacteria	D_1__Patescibacteria	D_2__Berkelbacteria
2bbb15ddfe446eae78ba63cadc7b2bf4	D_0__Bacteria	D_1__Patescibacteria	D_2__ABY1	D_3__Candidatus Uhrbacteria
9f988f109b9d701d9c762673ff3754dd	D_0__Bacteria
0008e8bf7db03e810cea8886b897d464	Unassigned
620b17e14421dc67c1fa1d19091a1f5b	D_0__Bacteria	D_1__Proteobacteria	D_2__Gammaproteobacteria	D_3__Methylococcales	D_4__Methylomonaceae	D_5__Methylovulum
a67392aa07d8d36abccb268c9ce026de	D_0__Bacteria	D_1__Nitrospirae	D_2__Nitrospira	D_3__Nitrospirales	D_4__Nitrospiraceae	D_5__Leptospirillum	D_6__uncultured bacterium
2769a67e557f4c3240014ab9345ca74f	D_0__Bacteria	D_1__Proteobacteria	D_2__Gammaproteobacteria	D_3__Betaproteobacteriales	D_4__Hydrogenophilaceae	D_5__Thiobacillus	D_6__uncultured bacterium
84f27c57100867debe534bf0168c6c57	D_0__Bacteria	D_1__Proteobacteria	D_2__Deltaproteobacteria	D_3__Sva0485
ccb6dc91c1bbfba13e1bee77d707b68b	D_0__Bacteria	D_1__Patescibacteria	D_2__Parcubacteria
5f739c80bf963908c377a166f1b80e9f	D_0__Bacteria	D_1__Proteobacteria	D_2__Gammaproteobacteria
ec7969ff8b3e33a0e95443d6b7221154	D_0__Bacteria	D_1__Omnitrophicaeota	D_2__Omnitrophia	D_3__Omnitrophales	D_4__Omnitrophaceae	D_5__Candidatus Omnitrophus	D_6__uncultured bacterium
1e02846110eb79ac2d51c84bea49188c	D_0__Bacteria	D_1__Proteobacteria	D_2__Gammaproteobacteria	D_3__Diplorickettsiales	D_4__Diplorickettsiaceae	D_5__Aquicella	D_6__uncultured bacterium
3d38e1158cca3e3fef080a308fff3c0a	D_0__Bacteria	D_1__Proteobacteria	D_2__Gammaproteobacteria	D_3__Methylococcales	D_4__Methylomonaceae
7a9d3fcf9a2199c65f3a100197b485b0	D_0__Bacteria	D_1__Proteobacteria	D_2__Gammaproteobacteria	D_3__Acidiferrobacterales	D_4__Acidiferrobacteraceae	D_5__Sulfurifustis
4291a037e41866f7fe5f952d9bca43b8	D_0__Bacteria	D_1__Cyanobacteria	D_2__Sericytochromatia
1b24a779857df644ba5de0de125ed797	D_0__Bacteria	D_1__Proteobacteria	D_2__Alphaproteobacteria	D_3__Rhizobiales	D_4__Xanthobacteraceae	D_5__uncultured	D_6__uncultured bacterium
c68a10aa366024e3c2c8a4356a4cb413	D_0__Bacteria	D_1__Nitrospirae	D_2__Nitrospira	D_3__Nitrospirales	D_4__Nitrospiraceae
3b2575054ab0eddebe430c180f1d6f94	D_0__Bacteria	D_1__Chlamydiae	D_2__Chlamydiae	D_3__Chlamydiales
21e1ebe1457d7508a0fed0a90c8693d9	D_0__Bacteria	D_1__Patescibacteria	D_2__ABY1	D_3__Candidatus Uhrbacteria
606a8834ee1bac074120856cda267bfb	D_0__Bacteria	D_1__Rokubacteria	D_2__NC10	D_3__Rokubacteriales	D_4__uncultured bacterium	D_5__uncultured bacterium	D_6__uncultured bacterium
bb7b5106df538208b1ced27f6c60b290	D_0__Bacteria	D_1__Proteobacteria	D_2__Gammaproteobacteria	D_3__Betaproteobacteriales	D_4__Nitrosomonadaceae	D_5__Ellin6067	D_6__uncultured bacterium
9e32d65837344c060d4ab5e70bdea1a6	D_0__Bacteria	D_1__Patescibacteria	D_2__ABY1	D_3__Candidatus Komeilibacteria	D_4__uncultured bacterium	D_5__uncultured bacterium	D_6__uncultured bacterium
2f21b7c22d5db0bf163094581686f3c6	D_0__Bacteria	D_1__Proteobacteria	D_2__Deltaproteobacteria	D_3__Desulfuromonadales
17409b3b3a1b632bdb59cd9b7a4dbb29	D_0__Bacteria	D_1__Proteobacteria	D_2__Deltaproteobacteria
697743c68747006cd02d0d013e321fa4	D_0__Bacteria	D_1__Acidobacteria	D_2__Subgroup 6
1198dcdbff52087361a116ad9213f826	D_0__Bacteria	D_1__Proteobacteria	D_2__Gammaproteobacteria	D_3__Diplorickettsiales	D_4__Diplorickettsiaceae	D_5__uncultured	D_6__uncultured bacterium
0cea4d98a88282d1a3542e6c9a443599	D_0__Bacteria	D_1__Patescibacteria	D_2__ABY1
24f4b4fb5c274c94dc4846078b4d3925	D_0__Bacteria	D_1__Bacteroidetes	D_2__Bacteroidia	D_3__Chitinophagales	D_4__Chitinophagaceae	D_5__Terrimonas	D_6__uncultured bacterium
8b95dc12137233e5038a3fe105819830	D_0__Bacteria	D_1__Cyanobacteria	D_2__Oxyphotobacteria	D_3__Chloroplast
654bbf45fc3b3fcd2bc870efa6abb914	D_0__Bacteria	D_1__Patescibacteria	D_2__Parcubacteria	D_3__Candidatus Jorgensenbacteria
ab05a27e7cfd6c3c86cf55f2fcb66c5d	D_0__Bacteria	D_1__Bacteroidetes	D_2__Bacteroidia	D_3__Chitinophagales	D_4__Saprospiraceae	D_5__Phaeodactylibacter
07c3ebb7c00315e1529770bfe72a195e	D_0__Bacteria	D_1__Patescibacteria	D_2__ABY1	D_3__Candidatus Kerfeldbacteria
94fc4cba6941a5a89d2ebfa6c0571626	D_0__Bacteria	D_1__Proteobacteria	D_2__Deltaproteobacteria	D_3__Desulfuromonadales
9838b73424f00c2ae37e59579536d09b	D_0__Bacteria	D_1__Dadabacteria	D_2__Dadabacteriia	D_3__Dadabacteriales	D_4__uncultured bacterium	D_5__uncultured bacterium	D_6__uncultured bacterium
3d2751f08f5a9763ea72213c950d2de1	D_0__Bacteria	D_1__Proteobacteria	D_2__Deltaproteobacteria	D_3__Myxococcales	D_4__Polyangiaceae	D_5__Pajaroellobacter	D_6__uncultured bacterium
9dd01bd034136338497b0c4c11c3299e	D_0__Bacteria	D_1__Proteobacteria	D_2__Gammaproteobacteria	D_3__Betaproteobacteriales	D_4__Neisseriaceae	D_5__Neisseria	D_6__uncultured bacterium
24003ba4758ceb20a2e0feb68fb5ee1c	D_0__Bacteria	D_1__Proteobacteria	D_2__Gammaproteobacteria	D_3__Betaproteobacteriales	D_4__Burkholderiaceae
8e15b4839b94821c784cd4de1e030a42	D_0__Bacteria	D_1__Actinobacteria	D_2__Actinobacteria	D_3__Corynebacteriales	D_4__Nocardiaceae	D_5__Gordonia
088fabb7db9dda335f947c5ca26233fa	D_0__Bacteria	D_1__Patescibacteria	D_2__Gracilibacteria	D_3__Candidatus Peregrinibacteria
c1a88112e2c32ca0db8c785b1ae37261	D_0__Bacteria	D_1__Proteobacteria	D_2__Deltaproteobacteria	D_3__Myxococcales	D_4__bacteriap25	D_5__uncultured bacterium	D_6__uncultured bacterium
a77cf78ea9f5598ed75e044bcefb5d77	D_0__Bacteria	D_1__Patescibacteria	D_2__ABY1	D_3__Candidatus Magasanikbacteria	D_4__uncultured bacterium	D_5__uncultured bacterium	D_6__uncultured bacterium
e3bf5de3e3a9fdd89ac67ca67c3dc39b	D_0__Bacteria	D_1__Proteobacteria	D_2__Deltaproteobacteria	D_3__Myxococcales	D_4__bacteriap25	D_5__uncultured bacterium	D_6__uncultured bacterium
1e411efed797ae3ee46c6abc5068398f	D_0__Bacteria	D_1__Proteobacteria	D_2__Deltaproteobacteria	D_3__Myxococcales	D_4__bacteriap25	D_5__uncultured bacterium	D_6__uncultured bacterium
282706b34241754221704b34baf2986f	D_0__Bacteria	D_1__Chlamydiae	D_2__Chlamydiae	D_3__Chlamydiales	D_4__Simkaniaceae
505b21272ddaabf73468339ca6340bfb	D_0__Bacteria	D_1__Acidobacteria	D_2__Acidobacteriia	D_3__Solibacterales	D_4__Solibacteraceae (Subgroup 3)	D_5__Paludibaculum	D_6__uncultured bacterium
4098da7aadf69d7184ce863b9d11d572	D_0__Bacteria	D_1__Proteobacteria	D_2__Alphaproteobacteria	D_3__Rhodospirillales	D_4__uncultured
07bf60b3121fbcdee57f8f8e7314b6e4	D_0__Bacteria	D_1__Proteobacteria	D_2__Deltaproteobacteria	D_3__Myxococcales	D_4__bacteriap25	D_5__uncultured bacterium	D_6__uncultured bacterium
dcd9081a5d6f818c74d8781c6e057e34	D_0__Bacteria	D_1__Bacteroidetes	D_2__Bacteroidia	D_3__Flavobacteriales	D_4__Weeksellaceae	D_5__Chryseobacterium
32ca71392083751dd0398679f7a62fbe	D_0__Bacteria	D_1__Actinobacteria	D_2__Actinobacteria	D_3__Corynebacteriales	D_4__Nocardiaceae	D_5__Gordonia
2c2011ec97229ce29c1c44a1a5ccb40a	D_0__Bacteria	D_1__Proteobacteria	D_2__Gammaproteobacteria	D_3__Acidithiobacillales	D_4__Acidithiobacillaceae	D_5__KCM-B-112	D_6__uncultured bacterium
34e6bfd937530d8fc5e1b133a2a28cee	D_0__Bacteria	D_1__Omnitrophicaeota	D_2__Omnitrophia	D_3__Omnitrophales	D_4__Omnitrophaceae	D_5__Candidatus Omnitrophus	D_6__uncultured bacterium
3ecdc68bb0439e39d3fdc325538c2926	D_0__Bacteria	D_1__Omnitrophicaeota	D_2__uncultured bacterium	D_3__uncultured bacterium	D_4__uncultured bacterium	D_5__uncultured bacterium	D_6__uncultured bacterium
5a6870eea31621ad6385b51df0ee4901	D_0__Bacteria	D_1__Rokubacteria	D_2__NC10	D_3__Rokubacteriales	D_4__uncultured bacterium	D_5__uncultured bacterium	D_6__uncultured bacterium
67e6caca9fb78cd036fe475e3e579cf7	D_0__Bacteria	D_1__Proteobacteria	D_2__Alphaproteobacteria	D_3__Paracaedibacterales	D_4__Paracaedibacteraceae	D_5__Candidatus Paracaedibacter	D_6__uncultured bacterium
4a91d85ee7ee074f5ec2701852c4db36	D_0__Bacteria	D_1__Proteobacteria	D_2__Gammaproteobacteria	D_3__Betaproteobacteriales	D_4__Gallionellaceae	D_5__Sideroxydans	D_6__uncultured bacterium
951d13d47d47e1a4812a0453007287b1	D_0__Bacteria	D_1__Omnitrophicaeota	D_2__Omnitrophia	D_3__Omnitrophales	D_4__Omnitrophaceae	D_5__Candidatus Omnitrophus
917a9b0d05292bfb6a68cbf962c23c19	D_0__Bacteria	D_1__Proteobacteria	D_2__Gammaproteobacteria	D_3__Legionellales	D_4__Legionellaceae	D_5__Legionella	D_6__uncultured bacterium
1378258fa8c82494fc9458246367aca3	D_0__Archaea	D_1__Nanoarchaeaeota	D_2__Woesearchaeia
2bab617fe540593762b6b24ebf311005	D_0__Archaea	D_1__Nanoarchaeaeota	D_2__Woesearchaeia
22cb22c0d1e9d46e365abc06e37fa484	D_0__Bacteria	D_1__Patescibacteria	D_2__ABY1	D_3__Candidatus Komeilibacteria	D_4__uncultured bacterium	D_5__uncultured bacterium	D_6__uncultured bacterium
407e2a486f3d51e58c9ade9c4e32f608	D_0__Bacteria	D_1__Patescibacteria	D_2__ABY1	D_3__Candidatus Kerfeldbacteria
fc5317b9ccdfe3153e3223412dce7333	D_0__Bacteria	D_1__Rokubacteria	D_2__NC10	D_3__Methylomirabilales	D_4__Methylomirabilaceae	D_5__MIZ17	D_6__uncultured bacterium
b3669821e7a28597fd7cebb63e7b7c45	D_0__Bacteria	D_1__Proteobacteria	D_2__Deltaproteobacteria	D_3__Bdellovibrionales	D_4__Bdellovibrionaceae	D_5__Bdellovibrio	D_6__uncultured bacterium
9cbac39a73a79995668184b0e13e8dfe	D_0__Bacteria	D_1__Patescibacteria	D_2__Parcubacteria	D_3__Candidatus Yanofskybacteria	D_4__uncultured bacterium	D_5__uncultured bacterium	D_6__uncultured bacterium
2bca102a1c67dad84ef95abb0c4e79d0	D_0__Bacteria	D_1__Patescibacteria	D_2__ABY1	D_3__Candidatus Uhrbacteria
04f9c71266d43f323ee7a9c83117a470	D_0__Bacteria	D_1__Proteobacteria	D_2__Deltaproteobacteria	D_3__Myxococcales	D_4__bacteriap25	D_5__uncultured bacterium	D_6__uncultured bacterium
1be69bafb16fa77b64f7d09f2a590ab5	D_0__Bacteria	D_1__Cyanobacteria	D_2__Melainabacteria	D_3__Obscuribacterales	D_4__uncultured bacterium	D_5__uncultured bacterium	D_6__uncultured bacterium
e9f848333d96365c57fc003c73a48d55	D_0__Bacteria	D_1__Bacteroidetes	D_2__Ignavibacteria	D_3__Kryptoniales	D_4__BSV26	D_5__uncultured bacterium	D_6__uncultured bacterium
75769d5aa26ccb5ee02fafdd9901d848	D_0__Bacteria	D_1__Proteobacteria	D_2__Deltaproteobacteria
4c85f72f3fd53b135fba426e2f2058fb	D_0__Bacteria	D_1__Omnitrophicaeota	D_2__uncultured bacterium	D_3__uncultured bacterium	D_4__uncultured bacterium	D_5__uncultured bacterium	D_6__uncultured bacterium
05c8d3132e5d3896c0c5fdb2af4ac8e1	D_0__Bacteria	D_1__Proteobacteria	D_2__Gammaproteobacteria	D_3__Betaproteobacteriales	D_4__Burkholderiaceae	D_5__Polaromonas
5677210ca01f72d31b6095c64ae71dbf	D_0__Bacteria	D_1__Patescibacteria	D_2__ABY1
9c2ca5d3f35968fef747c94b41c9923c	D_0__Bacteria	D_1__Chlamydiae	D_2__Chlamydiae	D_3__Chlamydiales	D_4__Simkaniaceae
ee990119d4724811002de12d337d382b	D_0__Bacteria	D_1__Omnitrophicaeota	D_2__uncultured bacterium	D_3__uncultured bacterium	D_4__uncultured bacterium	D_5__uncultured bacterium	D_6__uncultured bacterium
35d0ad075493235829f63844e84e2dc2	D_0__Bacteria	D_1__Firmicutes	D_2__Bacilli	D_3__Bacillales	D_4__Staphylococcaceae	D_5__Staphylococcus
df9033a3fd899085b2889a8ab87565d8	D_0__Bacteria	D_1__Patescibacteria	D_2__Gracilibacteria
2b68473fa093e7ec98f9893efb9819fa	D_0__Archaea	D_1__Euryarchaeota	D_2__Thermococci	D_3__Thermococcales	D_4__Thermococcaceae	D_5__Pyrococcus	D_6__Pyrococcus sp. MA2.31
77a4195723a6452f6316a51f600fabe4	D_0__Bacteria	D_1__Omnitrophicaeota	D_2__uncultured bacterium	D_3__uncultured bacterium	D_4__uncultured bacterium	D_5__uncultured bacterium	D_6__uncultured bacterium
88b4f59cbcc6d5b5c0057377b4c5bbfb	D_0__Bacteria	D_1__Bacteroidetes	D_2__Bacteroidia	D_3__Chitinophagales	D_4__uncultured
69f4e3e2d3f418e3b8e11817713b3817	D_0__Bacteria	D_1__Proteobacteria	D_2__Gammaproteobacteria	D_3__Betaproteobacteriales	D_4__Gallionellaceae	D_5__Gallionella
fc6ba1b4616e72b4b9e5437512299db8	D_0__Archaea	D_1__Nanoarchaeaeota	D_2__Woesearchaeia
d782bf1e010968db4626eba96296af4d	D_0__Bacteria	D_1__Proteobacteria	D_2__Gammaproteobacteria	D_3__Ga0077536	D_4__uncultured bacterium	D_5__uncultured bacterium	D_6__uncultured bacterium
1594d01430b364e6b00226165798eed5	D_0__Bacteria	D_1__Proteobacteria	D_2__Alphaproteobacteria	D_3__Rhizobiales	D_4__Xanthobacteraceae	D_5__Rhodopseudomonas
19a24462806cc94d4ef583b2711e681a	D_0__Bacteria	D_1__Patescibacteria	D_2__Gracilibacteria	D_3__Candidatus Peregrinibacteria	D_4__uncultured bacterium	D_5__uncultured bacterium	D_6__uncultured bacterium
a284a062c614e860e657f857f652d005	D_0__Bacteria	D_1__Omnitrophicaeota	D_2__uncultured bacterium	D_3__uncultured bacterium	D_4__uncultured bacterium	D_5__uncultured bacterium	D_6__uncultured bacterium
732c125308d1dd983a6fd652396406d9	D_0__Bacteria	D_1__Proteobacteria	D_2__Deltaproteobacteria	D_3__Myxococcales	D_4__Archangiaceae	D_5__Anaeromyxobacter
288359600a3ac792203c73d4381fae34	D_0__Bacteria	D_1__Planctomycetes	D_2__Phycisphaerae	D_3__Tepidisphaerales	D_4__Tepidisphaeraceae	D_5__uncultured bacterium	D_6__uncultured bacterium
f65bcb257b962b3cbfbf08471dfc2a30	D_0__Bacteria	D_1__Acidobacteria	D_2__Subgroup 17
d45719b8b957a43b70563765f602491e	D_0__Bacteria	D_1__Patescibacteria	D_2__Parcubacteria	D_3__Candidatus Zambryskibacteria
b299756ea60da6e43de51dcecd93c338	D_0__Bacteria	D_1__Patescibacteria	D_2__Berkelbacteria
95f16c8240a5798fef3bd22279a6d53e	D_0__Bacteria	D_1__Planctomycetes	D_2__Pla4 lineage
13190a9641bdd1fed04b5b0401daf489	D_0__Bacteria	D_1__Proteobacteria	D_2__Gammaproteobacteria	D_3__Methylococcales	D_4__Methylomonaceae	D_5__Crenothrix	D_6__uncultured bacterium
638eb78f97a586e9b129149d516b0af2	D_0__Bacteria	D_1__Proteobacteria	D_2__Gammaproteobacteria	D_3__Betaproteobacteriales	D_4__Burkholderiaceae	D_5__Acidovorax
c9d2dc1dafcef274e212ce0f1d8686e1	D_0__Bacteria	D_1__Patescibacteria	D_2__Parcubacteria	D_3__Candidatus Nomurabacteria
10ab727f4685a79645fccd1afd574d7e	D_0__Archaea	D_1__Nanoarchaeaeota	D_2__Woesearchaeia	D_3__uncultured euryarchaeote	D_4__uncultured euryarchaeote	D_5__uncultured euryarchaeote	D_6__uncultured euryarchaeote
017eb68de763b2372cd9fe8bbfd7c6a9	D_0__Archaea	D_1__Nanoarchaeaeota	D_2__Woesearchaeia
fd562110b97377af4a826e3fad27cd9f	D_0__Bacteria	D_1__Omnitrophicaeota	D_2__Omnitrophia	D_3__Omnitrophales	D_4__Omnitrophaceae	D_5__Candidatus Omnitrophus	D_6__uncultured bacterium
0ef788898cec32c722abc1a742eb5e9e	D_0__Bacteria	D_1__Planctomycetes	D_2__BD7-11	D_3__uncultured bacterium	D_4__uncultured bacterium	D_5__uncultured bacterium	D_6__uncultured bacterium
670530bcb0ad76f736ffd0ab1e946869	D_0__Bacteria	D_1__Proteobacteria	D_2__Gammaproteobacteria	D_3__Gammaproteobacteria Incertae Sedis	D_4__Unknown Family	D_5__Candidatus Berkiella	D_6__uncultured bacterium
507e13e1f68a4cfcec9a048160231eac	D_0__Bacteria	D_1__Proteobacteria	D_2__Alphaproteobacteria	D_3__Rhodobacterales	D_4__Rhodobacteraceae	D_5__uncultured
89130211a3c14faf8ca38c8654d26a57	D_0__Archaea	D_1__Nanoarchaeaeota	D_2__Woesearchaeia
0b4d8d64aa74f52b43213a5899d4aca9	D_0__Bacteria	D_1__Proteobacteria	D_2__Deltaproteobacteria	D_3__Myxococcales	D_4__Polyangiaceae	D_5__Pajaroellobacter	D_6__uncultured bacterium
9074d6ff84b7f5872a4a8833ba01ea65	D_0__Bacteria	D_1__Proteobacteria	D_2__Deltaproteobacteria	D_3__Myxococcales	D_4__bacteriap25	D_5__uncultured bacterium	D_6__uncultured bacterium
2815726f5bfacb0177e2f22672272eb9	D_0__Bacteria	D_1__Planctomycetes	D_2__vadinHA49	D_3__uncultured bacterium	D_4__uncultured bacterium	D_5__uncultured bacterium	D_6__uncultured bacterium
dc7a0614394c46f90b8a454e50f19f58	D_0__Bacteria	D_1__Chloroflexi	D_2__Dehalococcoidia	D_3__SAR202 clade	D_4__uncultured bacterium	D_5__uncultured bacterium	D_6__uncultured bacterium
28bf478bcdc5e5f9daeeb387e5c8ddc9	D_0__Bacteria	D_1__Acidobacteria	D_2__Subgroup 5
264ca496dae60739e96661f84b1ddfca	D_0__Bacteria	D_1__Nitrospirae	D_2__Nitrospira	D_3__Nitrospirales	D_4__Nitrospiraceae	D_5__Nitrospira	D_6__uncultured bacterium
aee951e028ef57b0401335631adfd250	D_0__Archaea	D_1__Nanoarchaeaeota	D_2__Woesearchaeia	D_3__uncultured euryarchaeote	D_4__uncultured euryarchaeote	D_5__uncultured euryarchaeote	D_6__uncultured euryarchaeote
bac41ebbf57ec01ed1e89c227ae3f87f	Unassigned
7dfcfd69b25860a6ccf77302405a33fc	D_0__Bacteria	D_1__Verrucomicrobia	D_2__Verrucomicrobiae	D_3__Pedosphaerales	D_4__Pedosphaeraceae	D_5__uncultured bacterium	D_6__uncultured bacterium
9342c52f5b31c9c81ea161ac8a469892	D_0__Bacteria	D_1__Patescibacteria	D_2__Gracilibacteria	D_3__Candidatus Peregrinibacteria	D_4__uncultured bacterium	D_5__uncultured bacterium	D_6__uncultured bacterium
fe4d93c1bc08574c5af95e5fb6c09fc4	D_0__Bacteria	D_1__Omnitrophicaeota	D_2__uncultured bacterium	D_3__uncultured bacterium	D_4__uncultured bacterium	D_5__uncultured bacterium	D_6__uncultured bacterium
4d174e855bf01bde3cdc88413ba07ebd	D_0__Bacteria	D_1__Patescibacteria	D_2__Gracilibacteria	D_3__Candidatus Peregrinibacteria	D_4__uncultured bacterium	D_5__uncultured bacterium	D_6__uncultured bacterium
d01a409a1b28d6edfa20cea7a92232a4	D_0__Bacteria	D_1__Proteobacteria	D_2__Alphaproteobacteria	D_3__Elsterales	D_4__uncultured
53b084a0d248c30bd3cb07b7b03739f8	D_0__Bacteria	D_1__Omnitrophicaeota	D_2__uncultured bacterium	D_3__uncultured bacterium	D_4__uncultured bacterium	D_5__uncultured bacterium	D_6__uncultured bacterium
a37afd6d9f4c9dc464bb37c86d56be88	D_0__Bacteria	D_1__Proteobacteria	D_2__Alphaproteobacteria	D_3__Sphingomonadales	D_4__Sphingomonadaceae	D_5__Sphingomonas
184e2c7b25d3e88121c54ab38e46b234	D_0__Bacteria	D_1__Patescibacteria	D_2__Gracilibacteria	D_3__Candidatus Peregrinibacteria	D_4__uncultured bacterium	D_5__uncultured bacterium	D_6__uncultured bacterium
0e8376a9cbf95c659aa3e3e779f1e6b6	D_0__Archaea	D_1__Nanoarchaeaeota	D_2__Woesearchaeia
efe4ade87c5bcf46b822b3551cf03ac7	D_0__Bacteria	D_1__Proteobacteria	D_2__Deltaproteobacteria	D_3__Myxococcales	D_4__bacteriap25	D_5__uncultured bacterium	D_6__uncultured bacterium
2019f0d4707d3586686bf22e79fa011f	D_0__Bacteria	D_1__Proteobacteria	D_2__Gammaproteobacteria	D_3__Methylococcales	D_4__Methylococcaceae
2c560e54a019f94ba64b846012e0570b	D_0__Archaea	D_1__Nanoarchaeaeota	D_2__Woesearchaeia
74b6c815568ba3c1b72a7ca3856c6cfa	D_0__Archaea	D_1__Nanoarchaeaeota	D_2__Woesearchaeia
b32a85cc1a07693bc9a4e5ae080af53f	D_0__Bacteria	D_1__Patescibacteria	D_2__Parcubacteria	D_3__Candidatus Kaiserbacteria	D_4__uncultured bacterium	D_5__uncultured bacterium	D_6__uncultured bacterium
a76cf69306cc43b891f67c6ec4bc7a7e	D_0__Bacteria	D_1__Actinobacteria	D_2__Actinobacteria	D_3__Propionibacteriales	D_4__Propionibacteriaceae	D_5__Cutibacterium	D_6__uncultured bacterium
2a244841ad51b8437a3fc4097ffe0732	D_0__Bacteria	D_1__Patescibacteria	D_2__ABY1	D_3__Candidatus Magasanikbacteria
1bcc017b047d3c35f30ddbb60abe1325	D_0__Bacteria	D_1__Proteobacteria	D_2__Gammaproteobacteria
663df0d51a4c27e3708ac352479de404	D_0__Bacteria	D_1__Patescibacteria	D_2__Parcubacteria	D_3__Candidatus Kaiserbacteria	D_4__uncultured bacterium	D_5__uncultured bacterium	D_6__uncultured bacterium
419b0e68d6bd2cfc716d5bb575009aa2	D_0__Bacteria	D_1__Omnitrophicaeota	D_2__uncultured bacterium	D_3__uncultured bacterium	D_4__uncultured bacterium	D_5__uncultured bacterium	D_6__uncultured bacterium
714ffd0e5b4aadc15b88d51c77301d9c	D_0__Bacteria	D_1__Patescibacteria	D_2__Parcubacteria	D_3__Candidatus Yanofskybacteria	D_4__uncultured bacterium	D_5__uncultured bacterium	D_6__uncultured bacterium
5a4e34fc1d4f54281e6cdb4910f98ab3	D_0__Bacteria	D_1__Proteobacteria	D_2__Gammaproteobacteria	D_3__Ectothiorhodospirales
9452cb50dda31a18ef192c30d62292ce	D_0__Bacteria	D_1__Cyanobacteria	D_2__Melainabacteria	D_3__Obscuribacterales	D_4__uncultured bacterium	D_5__uncultured bacterium	D_6__uncultured bacterium
7f1cfa8ee92e83cc5226f23e3f9cb4bd	D_0__Bacteria	D_1__Proteobacteria	D_2__Deltaproteobacteria	D_3__Myxococcales	D_4__bacteriap25
82676a1b1216a18073fb59eaf856968e	D_0__Bacteria	D_1__Patescibacteria	D_2__Parcubacteria	D_3__Candidatus Yanofskybacteria	D_4__uncultured bacterium	D_5__uncultured bacterium	D_6__uncultured bacterium
5d8ee1599815f10c2299afc25203788f	D_0__Archaea	D_1__Thaumarchaeota	D_2__Group 1.1c	D_3__uncultured archaeon	D_4__uncultured archaeon	D_5__uncultured archaeon	D_6__uncultured archaeon
815b35a9b6a4ca440be83230f51f110a	D_0__Bacteria	D_1__Proteobacteria	D_2__Gammaproteobacteria	D_3__Pseudomonadales	D_4__Moraxellaceae	D_5__Acinetobacter	D_6__uncultured bacterium
d9130286b5fe50c6f726b2b4b1b55d11	D_0__Bacteria	D_1__Patescibacteria	D_2__ABY1	D_3__Candidatus Uhrbacteria
198b960b26ba74b9ec9c8097a7cf3c46	D_0__Bacteria	D_1__Proteobacteria	D_2__Gammaproteobacteria	D_3__Diplorickettsiales	D_4__Diplorickettsiaceae	D_5__uncultured
b553fed42b7592a58b28c60e0227e6d7	D_0__Bacteria	D_1__Proteobacteria	D_2__Gammaproteobacteria	D_3__Betaproteobacteriales	D_4__Burkholderiaceae	D_5__Ramlibacter	D_6__uncultured bacterium
7f17d8a0fc9bf0d0854ea691496f6688	D_0__Bacteria	D_1__Proteobacteria	D_2__Alphaproteobacteria	D_3__Rhizobiales	D_4__Rhizobiales Incertae Sedis	D_5__Phreatobacter
9dfbf7908695f68738baecce0b80f559	D_0__Bacteria	D_1__Cyanobacteria	D_2__Melainabacteria	D_3__Obscuribacterales	D_4__uncultured bacterium	D_5__uncultured bacterium	D_6__uncultured bacterium
0bf9b6f2a6cbe8a45c7650ee77aa5f98	D_0__Bacteria	D_1__Proteobacteria	D_2__Gammaproteobacteria	D_3__Diplorickettsiales	D_4__Diplorickettsiaceae	D_5__uncultured
6ae88eb3246f397c29716e901f268b83	D_0__Bacteria	D_1__Chloroflexi	D_2__Dehalococcoidia	D_3__SAR202 clade
6ba1639bb62406feb68eb95ec84a925b	D_0__Bacteria	D_1__Bacteroidetes	D_2__Bacteroidia	D_3__Sphingobacteriales	D_4__KD3-93
60ed7b18891c24b490756744e59522f4	D_0__Bacteria	D_1__Omnitrophicaeota	D_2__uncultured bacterium	D_3__uncultured bacterium	D_4__uncultured bacterium	D_5__uncultured bacterium	D_6__uncultured bacterium
28c4d908590814408f47b07299899ae2	D_0__Bacteria	D_1__Proteobacteria	D_2__Deltaproteobacteria	D_3__Oligoflexales	D_4__Oligoflexaceae	D_5__uncultured
e3788277b3d56923bebc2baf1b84f091	D_0__Bacteria	D_1__Proteobacteria	D_2__Gammaproteobacteria	D_3__Betaproteobacteriales	D_4__Burkholderiaceae	D_5__Pandoraea
ea6276398fe2d8229c45ee2c6875ec40	D_0__Archaea	D_1__Nanoarchaeaeota	D_2__Nanohaloarchaeia	D_3__Aenigmarchaeales	D_4__uncultured archaeon	D_5__uncultured archaeon	D_6__uncultured archaeon
b8000bae59b6696c7474686f22a7bd7b	D_0__Bacteria	D_1__Patescibacteria	D_2__Parcubacteria	D_3__GWA2-38-13b	D_4__uncultured bacterium	D_5__uncultured bacterium	D_6__uncultured bacterium
6c5f969adf0334cec73e9ceabf3287f7	D_0__Bacteria	D_1__Proteobacteria	D_2__Alphaproteobacteria	D_3__Rhodospirillales	D_4__uncultured	D_5__uncultured bacterium	D_6__uncultured bacterium
ae6647d65fba0f2bb69a4891c48e91ba	D_0__Bacteria	D_1__Patescibacteria	D_2__ABY1	D_3__Candidatus Uhrbacteria
b285303c67c5530ad73c63ce3fbbc05f	D_0__Bacteria	D_1__Omnitrophicaeota	D_2__uncultured bacterium	D_3__uncultured bacterium	D_4__uncultured bacterium	D_5__uncultured bacterium	D_6__uncultured bacterium
fe6f274175ed312e8b29999dd4fea0a6	D_0__Bacteria	D_1__Proteobacteria	D_2__Alphaproteobacteria	D_3__Rhizobiales	D_4__Rhizobiales Incertae Sedis	D_5__Phreatobacter	D_6__uncultured bacterium
1f1f558d37567c6b4207f6875867e46c	D_0__Bacteria	D_1__Chlamydiae	D_2__LD1-PA32
e6a619978283e51b8a083cd391506dc9	D_0__Bacteria	D_1__Patescibacteria	D_2__Saccharimonadia	D_3__Saccharimonadales	D_4__uncultured bacterium	D_5__uncultured bacterium	D_6__uncultured bacterium
35c6a7da7004544a679dde47f38b4657	D_0__Bacteria	D_1__Chloroflexi	D_2__Dehalococcoidia	D_3__SAR202 clade	D_4__uncultured bacterium	D_5__uncultured bacterium	D_6__uncultured bacterium
b5123a00e96d02922e32773c59764390	D_0__Bacteria	D_1__Proteobacteria	D_2__Gammaproteobacteria	D_3__Betaproteobacteriales	D_4__Rhodocyclaceae	D_5__Sterolibacterium
d65fd62d0761d326c51206967dd99843	D_0__Bacteria	D_1__Chloroflexi	D_2__Dehalococcoidia	D_3__SAR202 clade
5be5f8c91496eb853ea49c072e2717d5	D_0__Bacteria	D_1__Omnitrophicaeota	D_2__uncultured bacterium	D_3__uncultured bacterium	D_4__uncultured bacterium	D_5__uncultured bacterium	D_6__uncultured bacterium
b680edabf5bdcc440a25a0bd0e0db87d	D_0__Bacteria	D_1__Omnitrophicaeota	D_2__uncultured bacterium	D_3__uncultured bacterium	D_4__uncultured bacterium	D_5__uncultured bacterium	D_6__uncultured bacterium
2f36823e9d98f07624adf47f77e0c691	D_0__Bacteria	D_1__Proteobacteria	D_2__Alphaproteobacteria	D_3__Rhizobiales	D_4__Rhizobiales Incertae Sedis	D_5__uncultured	D_6__uncultured bacterium
d55cfe9780a5fe669af2f3321ae50ab2	D_0__Bacteria	D_1__Patescibacteria	D_2__Gracilibacteria	D_3__uncultured organism	D_4__uncultured organism	D_5__uncultured organism	D_6__uncultured organism
9138a5a26243ed3aa8e6ea721aa112f5	D_0__Bacteria	D_1__Proteobacteria	D_2__Alphaproteobacteria	D_3__Rickettsiales	D_4__Midichloriaceae	D_5__Candidatus Jidaibacter
6401c11b0c811ac787da5dbe26bab65e	D_0__Bacteria	D_1__Omnitrophicaeota	D_2__uncultured bacterium	D_3__uncultured bacterium	D_4__uncultured bacterium	D_5__uncultured bacterium	D_6__uncultured bacterium
22cf279294c05490157699e3f4c7296a	D_0__Bacteria	D_1__Patescibacteria	D_2__Parcubacteria	D_3__Candidatus Nomurabacteria
d1389a21ebd222aec6f410a7b1639959	D_0__Bacteria	D_1__Proteobacteria	D_2__Gammaproteobacteria
77a84cc3382fe29eab907d73f8d20667	D_0__Bacteria	D_1__Proteobacteria	D_2__Deltaproteobacteria	D_3__Myxococcales	D_4__bacteriap25	D_5__uncultured bacterium	D_6__uncultured bacterium
08b938ffd0b478c53215a2b45e098550	D_0__Bacteria	D_1__Omnitrophicaeota	D_2__uncultured bacterium	D_3__uncultured bacterium	D_4__uncultured bacterium	D_5__uncultured bacterium	D_6__uncultured bacterium
db838f02b2a5f916460f4ef44840d6a1	D_0__Bacteria	D_1__Patescibacteria	D_2__Parcubacteria
aa6505657b126482bedc3d3233448afd	D_0__Archaea	D_1__Nanoarchaeaeota	D_2__Woesearchaeia
d6b0e0c034d60a2c82d3dd49af67229d	D_0__Bacteria	D_1__Acidobacteria	D_2__Subgroup 6
8cf1ad3ea9e486538be02a9727ec6897	D_0__Bacteria	D_1__Firmicutes	D_2__Clostridia
bf7c75e6cc9a894db74efb63046a46c7	D_0__Bacteria	D_1__Patescibacteria	D_2__Parcubacteria	D_3__Candidatus Kaiserbacteria	D_4__uncultured bacterium	D_5__uncultured bacterium	D_6__uncultured bacterium
acf616d7f9b95f63177f51dec7fab33a	D_0__Bacteria	D_1__Proteobacteria	D_2__Deltaproteobacteria	D_3__Myxococcales	D_4__BIrii41	D_5__uncultured bacterium	D_6__uncultured bacterium
091c8d3a8e79cec08265661026edca20	D_0__Bacteria	D_1__Proteobacteria	D_2__Gammaproteobacteria
e8f5f7cc93d910297a60a705657a7867	D_0__Bacteria	D_1__Proteobacteria	D_2__Deltaproteobacteria	D_3__Myxococcales	D_4__bacteriap25
d7c0fd4b9d01a9faa11a47d7b0df5b6c	D_0__Bacteria	D_1__Acidobacteria	D_2__Subgroup 5	D_3__uncultured bacterium	D_4__uncultured bacterium	D_5__uncultured bacterium	D_6__uncultured bacterium
6ea529a9163216b3aaa24364e2c6797a	D_0__Bacteria	D_1__Verrucomicrobia	D_2__Verrucomicrobiae	D_3__Opitutales	D_4__Opitutaceae	D_5__Lacunisphaera
00949896c78c768547c48faa8ad1005b	D_0__Bacteria	D_1__Omnitrophicaeota	D_2__Omnitrophia	D_3__Omnitrophales	D_4__Omnitrophaceae	D_5__Candidatus Omnitrophus	D_6__uncultured bacterium
5a52fb06a462ceada3d0c2581e3dd267	D_0__Bacteria	D_1__Patescibacteria	D_2__Microgenomatia	D_3__Candidatus Levybacteria	D_4__uncultured bacterium	D_5__uncultured bacterium	D_6__uncultured bacterium
8d887943fc0d4f0f511c71d440db2262	D_0__Bacteria	D_1__Proteobacteria	D_2__Deltaproteobacteria	D_3__NB1-j	D_4__uncultured bacterium	D_5__uncultured bacterium	D_6__uncultured bacterium
31796ebab8743c7404ac79dec1cf536e	D_0__Bacteria	D_1__Patescibacteria	D_2__Gracilibacteria	D_3__uncultured bacterium	D_4__uncultured bacterium	D_5__uncultured bacterium	D_6__uncultured bacterium
ada92c100a972aa16f618b1fe67d1370	D_0__Bacteria	D_1__Proteobacteria	D_2__Alphaproteobacteria	D_3__Caulobacterales	D_4__Caulobacteraceae	D_5__Brevundimonas
7b7d754c02f28614649f3e4283bd23dd	D_0__Bacteria	D_1__Nitrospirae	D_2__Nitrospira	D_3__Nitrospirales	D_4__Nitrospiraceae	D_5__Nitrospira	D_6__uncultured bacterium
300b2b8ca5528ae31556b10f9b2cd70f	D_0__Archaea	D_1__Nanoarchaeaeota	D_2__Woesearchaeia
043f0e9c36ebbe45c1b39e50a9570cc9	D_0__Archaea	D_1__Nanoarchaeaeota	D_2__Woesearchaeia
a80c03a1c6d6bb2a634a455200613907	D_0__Archaea	D_1__Nanoarchaeaeota	D_2__Woesearchaeia
6417079c17782c7ba7978be9b906529a	D_0__Bacteria	D_1__Proteobacteria	D_2__Alphaproteobacteria	D_3__Rhizobiales	D_4__Hyphomicrobiaceae	D_5__Hyphomicrobium	D_6__uncultured bacterium
cdcf601d340ab6bd57b47f266dfe0544	D_0__Bacteria	D_1__Proteobacteria	D_2__Alphaproteobacteria	D_3__Caulobacterales	D_4__Caulobacteraceae
2bf1de787c6bf3027bbd9681020b791a	D_0__Bacteria	D_1__Omnitrophicaeota	D_2__uncultured bacterium	D_3__uncultured bacterium	D_4__uncultured bacterium	D_5__uncultured bacterium	D_6__uncultured bacterium
7cbbacb54fed21c4dd90abbdfd0178ef	D_0__Bacteria	D_1__Proteobacteria	D_2__Gammaproteobacteria	D_3__Betaproteobacteriales	D_4__Gallionellaceae	D_5__Gallionella
4b7503c51fb1ae317acea23c845b0b18	D_0__Bacteria	D_1__Omnitrophicaeota	D_2__uncultured bacterium	D_3__uncultured bacterium	D_4__uncultured bacterium	D_5__uncultured bacterium	D_6__uncultured bacterium
9dcba8e7377d9724cfccb1611232f152	D_0__Bacteria	D_1__Omnitrophicaeota	D_2__Omnitrophia	D_3__Omnitrophales	D_4__Omnitrophaceae	D_5__Candidatus Omnitrophus	D_6__uncultured bacterium
0a801a180d8b2c8ffd1a9e9bdf4c9644	D_0__Bacteria	D_1__Planctomycetes	D_2__Planctomycetacia	D_3__Pirellulales	D_4__Pirellulaceae	D_5__uncultured	D_6__uncultured bacterium
858e1fbb21863e9257fd682d3ac70679	D_0__Bacteria	D_1__Actinobacteria
c099f6037412c7c9a175619eebd8d117	D_0__Archaea	D_1__Nanoarchaeaeota	D_2__Woesearchaeia
5825450bf472270fc0f2df7497a5dbc6	D_0__Bacteria	D_1__Elusimicrobia	D_2__Lineage IIb	D_3__uncultured bacterium	D_4__uncultured bacterium	D_5__uncultured bacterium	D_6__uncultured bacterium
1c64e6dc934aed9b9e0e62db8d5f72c6	D_0__Archaea	D_1__Nanoarchaeaeota	D_2__Woesearchaeia
3bd30d2d2c961d8267f5862c821cab53	D_0__Bacteria	D_1__Omnitrophicaeota	D_2__uncultured bacterium	D_3__uncultured bacterium	D_4__uncultured bacterium	D_5__uncultured bacterium	D_6__uncultured bacterium
81d7a75db19664fb37008726bbc013a5	D_0__Bacteria	D_1__Proteobacteria	D_2__Gammaproteobacteria	D_3__Betaproteobacteriales	D_4__Burkholderiaceae	D_5__Delftia
4c3a1b41d1b0b6e273c6fb0152271998	D_0__Bacteria	D_1__Rokubacteria	D_2__NC10	D_3__Rokubacteriales	D_4__uncultured bacterium	D_5__uncultured bacterium	D_6__uncultured bacterium
2ad621d381f6b5a451ad8ba68326059b	D_0__Bacteria	D_1__Proteobacteria	D_2__Gammaproteobacteria	D_3__Betaproteobacteriales	D_4__Leeiaceae	D_5__uncultured	D_6__uncultured bacterium
6b1fe11a28530cb754f11813500be62d	D_0__Bacteria	D_1__Proteobacteria	D_2__Deltaproteobacteria	D_3__Bdellovibrionales	D_4__Bdellovibrionaceae	D_5__Bdellovibrio	D_6__uncultured bacterium
7871b147a3c2c407ce63aebf6c5bfe27	D_0__Bacteria	D_1__Firmicutes	D_2__Clostridia
ade1c0929b352233d02391008b6377b8	D_0__Bacteria	D_1__Omnitrophicaeota	D_2__Omnitrophia	D_3__Omnitrophales	D_4__Omnitrophaceae	D_5__Candidatus Omnitrophus	D_6__uncultured bacterium
04e55c68790084da260ff2b8d2e0e5c3	D_0__Bacteria	D_1__Patescibacteria	D_2__Parcubacteria
8a0471036350768e7b3bb0191d1e3586	D_0__Bacteria	D_1__Patescibacteria	D_2__Parcubacteria
252865cd91a952b040f35570c393a327	D_0__Bacteria	D_1__Actinobacteria	D_2__Actinobacteria	D_3__Propionibacteriales	D_4__Propionibacteriaceae	D_5__Cutibacterium	D_6__uncultured bacterium
94b4516239564ab406f062adb9875bba	D_0__Bacteria	D_1__Patescibacteria	D_2__ABY1	D_3__Candidatus Magasanikbacteria
b817b97b083482b5d0cd14abbc770da3	Unassigned
82b369e1324d7081147a0a563afb9219	D_0__Bacteria	D_1__Proteobacteria	D_2__Alphaproteobacteria	D_3__Rickettsiales	D_4__Mitochondria	D_5__uncultured bacterium	D_6__uncultured bacterium
bcf3727f56f36f6aaf8da3982ac005d6	D_0__Archaea	D_1__Nanoarchaeaeota	D_2__Woesearchaeia
8ffaa9cc79d699be9f8e4b1912defb45	D_0__Bacteria	D_1__Proteobacteria	D_2__Gammaproteobacteria	D_3__PLTA13	D_4__uncultured bacterium	D_5__uncultured bacterium	D_6__uncultured bacterium
1e911875b3ea779e3ddc594c19e8ff05	D_0__Bacteria	D_1__Omnitrophicaeota	D_2__uncultured bacterium	D_3__uncultured bacterium	D_4__uncultured bacterium	D_5__uncultured bacterium	D_6__uncultured bacterium
8e9c424b6b64a1bd82ea2e0bbf49632e	D_0__Bacteria	D_1__Firmicutes	D_2__Clostridia
5c1246f659976a5210665d82ca51c1be	D_0__Bacteria	D_1__Proteobacteria	D_2__Alphaproteobacteria	D_3__Micavibrionales	D_4__Micavibrionaceae	D_5__uncultured	D_6__uncultured bacterium
c02a0be3813801dac94482d6891a9889	D_0__Bacteria	D_1__Proteobacteria	D_2__Deltaproteobacteria	D_3__Oligoflexales	D_4__0319-6G20
558c0b8380c3bc66311a0ed484e7a906	D_0__Bacteria	D_1__Omnitrophicaeota	D_2__uncultured bacterium	D_3__uncultured bacterium	D_4__uncultured bacterium	D_5__uncultured bacterium	D_6__uncultured bacterium
03653d53adea124635a56efec7dea5d1	D_0__Bacteria	D_1__Actinobacteria	D_2__Thermoleophilia	D_3__Gaiellales	D_4__uncultured
64a2469ddf433c6ad2a350f25ae4425d	D_0__Bacteria	D_1__Proteobacteria	D_2__Gammaproteobacteria	D_3__Acidiferrobacterales	D_4__Acidiferrobacteraceae	D_5__Sulfurifustis	D_6__uncultured bacterium
aefb98d3cbf109c7d0ce21dcb2d029ed	D_0__Bacteria	D_1__Patescibacteria	D_2__Gracilibacteria	D_3__Candidatus Peribacteria	D_4__uncultured bacterium	D_5__uncultured bacterium	D_6__uncultured bacterium
bcad274f298c74e5bea3cee6f91df535	D_0__Bacteria	D_1__Proteobacteria	D_2__Alphaproteobacteria	D_3__Rickettsiales
ad07bdf79af3dac7fdbcd2f62da71d60	D_0__Bacteria	D_1__Patescibacteria	D_2__Parcubacteria	D_3__Candidatus Nomurabacteria
46c93643a67173a83bea77164e3f1edf	D_0__Bacteria	D_1__Patescibacteria	D_2__ABY1	D_3__Candidatus Magasanikbacteria
0982b67357fd876a1af215062af15190	D_0__Bacteria	D_1__Proteobacteria	D_2__Deltaproteobacteria	D_3__Oligoflexales	D_4__0319-6G20
272e69f7706831f89c93b1be3916de94	D_0__Bacteria	D_1__Chloroflexi	D_2__KD4-96	D_3__uncultured bacterium	D_4__uncultured bacterium	D_5__uncultured bacterium	D_6__uncultured bacterium
51ee68aa1cece0fe0b19c3830d9eb277	D_0__Bacteria	D_1__Acidobacteria	D_2__Subgroup 6
4d3d7366c86518e0f308743839e658b8	D_0__Bacteria	D_1__Planctomycetes	D_2__Planctomycetacia	D_3__Gemmatales	D_4__Gemmataceae	D_5__uncultured	D_6__uncultured bacterium
aefddb9e46762865ad12b203289e4097	D_0__Bacteria	D_1__Patescibacteria	D_2__Berkelbacteria	D_3__uncultured bacterium	D_4__uncultured bacterium	D_5__uncultured bacterium	D_6__uncultured bacterium
2d5472ae61e862dc51c59d9b4760a716	D_0__Bacteria	D_1__Omnitrophicaeota	D_2__Omnitrophia	D_3__Omnitrophales	D_4__Omnitrophaceae	D_5__Candidatus Omnitrophus
a92e4129c9a44bbab907ce979d182411	D_0__Bacteria	D_1__Chloroflexi	D_2__Anaerolineae	D_3__RBG-13-54-9	D_4__uncultured bacterium	D_5__uncultured bacterium	D_6__uncultured bacterium
2dc55ee1aa409e841d0b8515df949709	D_0__Bacteria	D_1__Proteobacteria	D_2__Alphaproteobacteria	D_3__Rhizobiales	D_4__Rhizobiaceae
42548bec892deec9ac1d99ecf0b73d74	D_0__Bacteria	D_1__Patescibacteria	D_2__ABY1	D_3__Candidatus Magasanikbacteria
aa14fe2618dc8ddcefd990860c871cfb	D_0__Archaea	D_1__Diapherotrites	D_2__Iainarchaeia	D_3__Iainarchaeales
c5efc92ffe500ef6c406a68cff436eb5	D_0__Bacteria	D_1__Proteobacteria	D_2__Gammaproteobacteria	D_3__Gammaproteobacteria Incertae Sedis	D_4__Unknown Family	D_5__Candidatus Ovatusbacter	D_6__uncultured bacterium
06f88c4fae80d84551846c86452f70fd	D_0__Bacteria	D_1__Proteobacteria	D_2__Deltaproteobacteria	D_3__Myxococcales	D_4__bacteriap25	D_5__uncultured bacterium	D_6__uncultured bacterium
cd8c967516e00c7cbdc15d9fa5c5e45e	D_0__Bacteria	D_1__Proteobacteria	D_2__Deltaproteobacteria	D_3__Myxococcales	D_4__bacteriap25
8877f862da5b06dcd3988995aa97f570	D_0__Archaea	D_1__Nanoarchaeaeota	D_2__Woesearchaeia
9b6bc5334a6671ac1d9e7641ab472bc6	D_0__Bacteria	D_1__Patescibacteria	D_2__Parcubacteria	D_3__Candidatus Adlerbacteria	D_4__metagenome	D_5__metagenome	D_6__metagenome
518a2bd78e2dff88e093f9f8c479e9e8	D_0__Bacteria	D_1__Proteobacteria	D_2__Gammaproteobacteria	D_3__Betaproteobacteriales	D_4__Nitrosomonadaceae	D_5__Ellin6067
be7a285c65019debb5fac06d9acc9577	D_0__Archaea	D_1__Nanoarchaeaeota	D_2__Woesearchaeia
f05d14e07dca3aea2122f27bb3572417	D_0__Bacteria	D_1__Omnitrophicaeota	D_2__Omnitrophia	D_3__Omnitrophales	D_4__Omnitrophaceae	D_5__Candidatus Omnitrophus	D_6__uncultured bacterium
38307900ba11da04058e7b36f0e27140	D_0__Bacteria	D_1__Proteobacteria	D_2__Alphaproteobacteria	D_3__Holosporales	D_4__Holosporaceae	D_5__uncultured	D_6__uncultured bacterium
177144d1eb8f69aa77ad806dc2215628	D_0__Bacteria	D_1__Proteobacteria	D_2__Deltaproteobacteria	D_3__Myxococcales	D_4__bacteriap25	D_5__uncultured bacterium	D_6__uncultured bacterium
073ce71c2a3261d44ae38ef4e6b74554	D_0__Bacteria	D_1__Patescibacteria	D_2__Parcubacteria	D_3__Candidatus Yanofskybacteria	D_4__uncultured bacterium	D_5__uncultured bacterium	D_6__uncultured bacterium
5ecb5e50f9b968e421cc4c9a7d0d5bde	D_0__Bacteria	D_1__Rokubacteria	D_2__NC10	D_3__Rokubacteriales	D_4__uncultured bacterium	D_5__uncultured bacterium	D_6__uncultured bacterium
8c78d7e2931150f4b8b7d595d3a284ad	D_0__Bacteria	D_1__Proteobacteria	D_2__Gammaproteobacteria	D_3__Betaproteobacteriales	D_4__Gallionellaceae	D_5__Gallionella
7a5478452f84fc37376a3408bc310451	D_0__Bacteria	D_1__Proteobacteria	D_2__Gammaproteobacteria	D_3__Enterobacteriales	D_4__Enterobacteriaceae	D_5__Escherichia-Shigella
7f89569fa3d395c8d0f4e98bf05fae51	D_0__Bacteria	D_1__Omnitrophicaeota	D_2__uncultured bacterium	D_3__uncultured bacterium	D_4__uncultured bacterium	D_5__uncultured bacterium	D_6__uncultured bacterium
1645835ad58f00218a998324c6338ce3	D_0__Bacteria	D_1__Bacteroidetes	D_2__Bacteroidia	D_3__Chitinophagales	D_4__Chitinophagaceae	D_5__Terrimonas	D_6__uncultured bacterium
7d82c012f48b0f5e1abb60848c7b77d7	D_0__Bacteria	D_1__Proteobacteria	D_2__Deltaproteobacteria	D_3__Myxococcales
54fcf6d7cf913c70d9c6baeb1f5532df	D_0__Bacteria	D_1__Proteobacteria	D_2__Gammaproteobacteria	D_3__Acidiferrobacterales	D_4__Acidiferrobacteraceae	D_5__Sulfurifustis
c5d1accd29b21bdc78be25842506b4e9	D_0__Bacteria	D_1__Proteobacteria	D_2__Gammaproteobacteria	D_3__Betaproteobacteriales	D_4__Burkholderiaceae	D_5__Acidovorax	D_6__uncultured bacterium
e351f0d56a23404ce4c1a7d1219b730e	D_0__Bacteria	D_1__Proteobacteria	D_2__Gammaproteobacteria	D_3__Beggiatoales	D_4__Beggiatoaceae	D_5__uncultured
914ddf5148704424b25e88e02b5f0345	D_0__Archaea	D_1__Nanoarchaeaeota	D_2__Woesearchaeia
efd66ecc33bb675c7f95164e390a3979	D_0__Bacteria	D_1__Omnitrophicaeota	D_2__uncultured bacterium	D_3__uncultured bacterium	D_4__uncultured bacterium	D_5__uncultured bacterium	D_6__uncultured bacterium
df3d043d937b3ca461fbc523d4fcf6d2	D_0__Bacteria	D_1__Patescibacteria	D_2__ABY1	D_3__Candidatus Uhrbacteria
424f6a119ff1c6244206c97b40b69b11	D_0__Bacteria	D_1__Omnitrophicaeota	D_2__uncultured bacterium	D_3__uncultured bacterium	D_4__uncultured bacterium	D_5__uncultured bacterium	D_6__uncultured bacterium
0ed7146abedca822446c96ce27fd1cf4	D_0__Bacteria	D_1__Proteobacteria	D_2__Deltaproteobacteria	D_3__Myxococcales	D_4__Haliangiaceae	D_5__Haliangium
9e5ea439de77358e19f0a8bfe3641836	D_0__Bacteria	D_1__Patescibacteria	D_2__Gracilibacteria	D_3__Candidatus Peregrinibacteria
a6c146d5485ed5a89d259aabc98144e8	D_0__Bacteria	D_1__Proteobacteria	D_2__Alphaproteobacteria	D_3__Rhizobiales	D_4__Hyphomicrobiaceae	D_5__uncultured	D_6__uncultured bacterium
ca64c9200c5bccf6e116251d91ef9271	D_0__Bacteria	D_1__Bacteroidetes	D_2__Bacteroidia	D_3__Sphingobacteriales	D_4__env.OPS 17
492937bd5a14f8458f53dfc7ac20289c	D_0__Bacteria	D_1__Firmicutes	D_2__Bacilli	D_3__Lactobacillales	D_4__Streptococcaceae	D_5__Streptococcus	D_6__uncultured bacterium
0da171cd471859f6bf66c89d47982432	D_0__Bacteria	D_1__Omnitrophicaeota	D_2__uncultured bacterium	D_3__uncultured bacterium	D_4__uncultured bacterium	D_5__uncultured bacterium	D_6__uncultured bacterium
5d2fcb259621b53d71890bf051fa8c2f	D_0__Bacteria	D_1__Rokubacteria	D_2__NC10	D_3__Rokubacteriales	D_4__uncultured bacterium	D_5__uncultured bacterium	D_6__uncultured bacterium
abfde6467d9eaf9876b26baf6654483e	D_0__Bacteria	D_1__Proteobacteria	D_2__Deltaproteobacteria	D_3__Bdellovibrionales	D_4__Bacteriovoracaceae	D_5__Peredibacter
88dd0a767752fe6a246a3572530e6fd4	D_0__Bacteria	D_1__Patescibacteria	D_2__ABY1	D_3__Candidatus Magasanikbacteria
770afa36f7b43f551e25c7ed6f014ec0	D_0__Bacteria	D_1__Patescibacteria	D_2__Parcubacteria	D_3__Candidatus Adlerbacteria	D_4__uncultured bacterium	D_5__uncultured bacterium	D_6__uncultured bacterium
99867d8b686d9d71a497fa18a81b0514	D_0__Bacteria	D_1__Patescibacteria	D_2__Saccharimonadia	D_3__Saccharimonadales	D_4__uncultured bacterium	D_5__uncultured bacterium	D_6__uncultured bacterium
162c93e1a132f414dfcbaced6a49ff43	D_0__Bacteria	D_1__Patescibacteria	D_2__Gracilibacteria	D_3__Candidatus Peregrinibacteria	D_4__uncultured bacterium	D_5__uncultured bacterium	D_6__uncultured bacterium
5bc5bae2b55ccb473a57a59b5ebcf814	D_0__Bacteria	D_1__Firmicutes	D_2__Clostridia
ca87a620b4297912990be2677dc89d20	D_0__Bacteria	D_1__Patescibacteria	D_2__Parcubacteria	D_3__Candidatus Adlerbacteria	D_4__metagenome	D_5__metagenome	D_6__metagenome
8fe03f85e0ed595ba71c870bc750f7b6	D_0__Bacteria	D_1__Cyanobacteria	D_2__Oxyphotobacteria	D_3__Chloroplast	D_4__uncultured bacterium	D_5__uncultured bacterium	D_6__uncultured bacterium
dadeae4df8849067105f014f639a4f85	D_0__Bacteria	D_1__Omnitrophicaeota	D_2__uncultured bacterium	D_3__uncultured bacterium	D_4__uncultured bacterium	D_5__uncultured bacterium	D_6__uncultured bacterium
49e0b19fff79b0989d2e5e5628ea36d1	D_0__Bacteria	D_1__Proteobacteria	D_2__Deltaproteobacteria	D_3__Oligoflexales	D_4__Oligoflexaceae	D_5__uncultured
1d37d38618466638a53683af56b29610	D_0__Bacteria	D_1__Proteobacteria	D_2__Deltaproteobacteria	D_3__Myxococcales	D_4__bacteriap25	D_5__uncultured bacterium	D_6__uncultured bacterium
38c29570cc9a20c671caaa8622c21023	D_0__Bacteria	D_1__Proteobacteria	D_2__Deltaproteobacteria	D_3__Oligoflexales	D_4__Oligoflexaceae	D_5__Silvanigrella
be7d0390980b9e9d036f1df510e7d79d	D_0__Bacteria	D_1__Bacteroidetes	D_2__Bacteroidia	D_3__Sphingobacteriales	D_4__AKYH767
7c84079f0b37456609a740e3c8594ff4	D_0__Bacteria	D_1__Planctomycetes	D_2__Planctomycetacia	D_3__Gemmatales	D_4__Gemmataceae	D_5__uncultured	D_6__uncultured bacterium
379c797bd719ca1fd68d2ba9bcc8da4c	D_0__Bacteria	D_1__Omnitrophicaeota	D_2__Omnitrophia	D_3__Omnitrophales	D_4__Omnitrophaceae	D_5__Candidatus Omnitrophus
9bc10f914306c92a0007f0f4e99c6f7b	D_0__Bacteria	D_1__Proteobacteria	D_2__Deltaproteobacteria	D_3__Myxococcales	D_4__Haliangiaceae	D_5__Haliangium	D_6__uncultured bacterium
20ca87b65ebaa78d5b3aad07ed70ada8	D_0__Bacteria	D_1__Patescibacteria	D_2__Microgenomatia	D_3__Candidatus Curtissbacteria
fd0ce4b5532e6c80ee1e2199fd1decf7	D_0__Bacteria	D_1__Proteobacteria	D_2__Gammaproteobacteria	D_3__Diplorickettsiales	D_4__Diplorickettsiaceae	D_5__Aquicella	D_6__uncultured bacterium
71855f3e043be3cd299086a53fb79f82	D_0__Bacteria	D_1__WPS-2
7c8d0c2049242eea149d5cc5fbcb95e4	D_0__Bacteria	D_1__WPS-2
5c10b60e78cd91a6340baf4b3e9c9591	D_0__Bacteria	D_1__Proteobacteria	D_2__Gammaproteobacteria	D_3__Acidiferrobacterales	D_4__Acidiferrobacteraceae	D_5__Sulfurifustis	D_6__uncultured bacterium
876a7bb195eb122727d7f61ec588f197	D_0__Bacteria	D_1__Patescibacteria	D_2__Gracilibacteria	D_3__Candidatus Peregrinibacteria
733b36f94ee68748716c98a1aef8f51d	D_0__Bacteria	D_1__Cyanobacteria	D_2__Oxyphotobacteria	D_3__Chloroplast	D_4__uncultured bacterium	D_5__uncultured bacterium	D_6__uncultured bacterium
a9dc93c8cfad7db2b6440db98ffca678	D_0__Bacteria	D_1__Proteobacteria	D_2__Alphaproteobacteria	D_3__Rhizobiales	D_4__Beijerinckiaceae	D_5__Bosea
08bfa074e820f5d79742cdb280abd2bd	D_0__Bacteria	D_1__Proteobacteria	D_2__Alphaproteobacteria	D_3__Rhizobiales	D_4__Xanthobacteraceae	D_5__uncultured
c0ac1dcffb098afed829e93accb53ee6	D_0__Bacteria	D_1__Acidobacteria	D_2__Subgroup 6	D_3__uncultured bacterium	D_4__uncultured bacterium	D_5__uncultured bacterium	D_6__uncultured bacterium
7f2580ead3230d00afa434d458265e8d	D_0__Bacteria	D_1__Proteobacteria	D_2__Deltaproteobacteria	D_3__Myxococcales	D_4__bacteriap25	D_5__uncultured bacterium	D_6__uncultured bacterium
fde1325f5222677508447d928980f0e0	D_0__Bacteria	D_1__Omnitrophicaeota	D_2__Omnitrophia	D_3__Omnitrophales	D_4__Omnitrophaceae	D_5__Candidatus Omnitrophus	D_6__uncultured bacterium
d062911b49c59aeb99340cb43ad2d27f	D_0__Bacteria	D_1__Patescibacteria	D_2__ABY1	D_3__Candidatus Magasanikbacteria	D_4__uncultured bacterium	D_5__uncultured bacterium	D_6__uncultured bacterium
b6283c546ee4ece478beff192517d203	D_0__Archaea	D_1__Nanoarchaeaeota	D_2__Woesearchaeia
fcb8152357e8906746481b9dd831d89b	D_0__Bacteria	D_1__Proteobacteria	D_2__Gammaproteobacteria	D_3__Acidiferrobacterales	D_4__Acidiferrobacteraceae	D_5__Sulfurifustis
9b3d007a3bb542ed0b2e767045110daa	D_0__Bacteria	D_1__Omnitrophicaeota	D_2__Omnitrophia	D_3__Omnitrophales	D_4__Omnitrophaceae	D_5__Candidatus Omnitrophus	D_6__uncultured bacterium
eb75ad824a37e5eec78787a74d0f48aa	D_0__Bacteria	D_1__Patescibacteria	D_2__Saccharimonadia	D_3__Saccharimonadales	D_4__uncultured bacterium	D_5__uncultured bacterium	D_6__uncultured bacterium
329f0920c735312ff113bf0b9bd0e403	D_0__Bacteria	D_1__Dependentiae	D_2__Babeliae	D_3__Babeliales
876820d2582813cbcdf6c48cd86b4e80	D_0__Bacteria	D_1__Proteobacteria	D_2__Alphaproteobacteria	D_3__Rickettsiales	D_4__Rickettsiaceae	D_5__uncultured	D_6__uncultured bacterium
4990d4ca18508bc30953bf9b4807c8c9	D_0__Bacteria	D_1__Planctomycetes	D_2__Planctomycetacia	D_3__Pirellulales	D_4__Pirellulaceae	D_5__Pir4 lineage	D_6__uncultured bacterium
293b4a442e60aeb57b2a9070644d5812	D_0__Bacteria	D_1__Proteobacteria	D_2__Gammaproteobacteria	D_3__Betaproteobacteriales	D_4__Nitrosomonadaceae	D_5__GOUTA6	D_6__uncultured bacterium
f8fa858b8d9356ed5222f6dc827b515a	D_0__Bacteria	D_1__Actinobacteria	D_2__Actinobacteria	D_3__Corynebacteriales	D_4__Corynebacteriaceae	D_5__Lawsonella	D_6__uncultured bacterium
a18c6993a52928b02273536e00992787	D_0__Bacteria	D_1__Chlamydiae	D_2__Chlamydiae	D_3__Chlamydiales
d9f289dce0a0224c5edcc0aeb0353232	D_0__Bacteria	D_1__Proteobacteria	D_2__Gammaproteobacteria
24ab7ef79e66cf7af00907db34d6c647	D_0__Bacteria	D_1__Chlamydiae	D_2__Chlamydiae	D_3__Chlamydiales	D_4__cvE6
e8abc78c65132fae884882089f312207	D_0__Bacteria	D_1__Proteobacteria	D_2__Alphaproteobacteria	D_3__Rhodobacterales	D_4__Rhodobacteraceae	D_5__Amaricoccus
6070ca0b32e06380178c52af0a43d317	D_0__Bacteria	D_1__Proteobacteria	D_2__Gammaproteobacteria	D_3__Betaproteobacteriales	D_4__Gallionellaceae	D_5__Gallionella
831499fa3c16323be2c622c5e9d23431	D_0__Bacteria	D_1__Patescibacteria	D_2__Parcubacteria
1a167a6a2b5879361247d69ba716ca79	D_0__Bacteria	D_1__Actinobacteria	D_2__Actinobacteria	D_3__Micrococcales	D_4__Microbacteriaceae	D_5__Leifsonia
0f30d85f1109a931c8fe4d552a222a44	D_0__Bacteria	D_1__Proteobacteria	D_2__Gammaproteobacteria	D_3__Betaproteobacteriales	D_4__Nitrosomonadaceae	D_5__MND1
9b6c71180c9ffd705ca4bd6e7233cca3	D_0__Bacteria	D_1__Patescibacteria	D_2__Parcubacteria	D_3__Candidatus Kaiserbacteria	D_4__uncultured bacterium	D_5__uncultured bacterium	D_6__uncultured bacterium
c6ac26ea5cc5ed08039d52b81e11b2c2	D_0__Bacteria	D_1__Acidobacteria	D_2__Subgroup 21	D_3__uncultured bacterium	D_4__uncultured bacterium	D_5__uncultured bacterium	D_6__uncultured bacterium
f003d519a4545b8748052a5cc5b9abb3	D_0__Bacteria	D_1__Chloroflexi	D_2__Dehalococcoidia	D_3__SAR202 clade	D_4__uncultured bacterium	D_5__uncultured bacterium	D_6__uncultured bacterium
b0483355f731fbac23552fc47ad60b2e	D_0__Bacteria	D_1__Patescibacteria	D_2__Microgenomatia	D_3__Candidatus Collierbacteria	D_4__uncultured bacterium	D_5__uncultured bacterium	D_6__uncultured bacterium
3c9da597ed18f7f01eebc6d4f2680ce1	D_0__Bacteria	D_1__Proteobacteria	D_2__Gammaproteobacteria	D_3__Betaproteobacteriales	D_4__TRA3-20
dea77c90c041fafacfc5256b93873739	D_0__Archaea	D_1__Nanoarchaeaeota	D_2__Woesearchaeia
b598fc34a6be2d506cedb2df77b9139b	D_0__Bacteria	D_1__Firmicutes	D_2__Bacilli	D_3__Bacillales	D_4__Staphylococcaceae	D_5__Staphylococcus	D_6__uncultured bacterium
506ffa5612caae87d87c8908da002070	D_0__Bacteria	D_1__Proteobacteria	D_2__Alphaproteobacteria	D_3__Rhizobiales	D_4__Rhizobiaceae	D_5__Mesorhizobium
52ddaec3c9695c0a2498c1e468be240f	D_0__Bacteria	D_1__Firmicutes	D_2__Bacilli	D_3__Bacillales	D_4__Bacillaceae	D_5__Bacillus
8c9c5503df54062519b40c87c736e75e	D_0__Archaea	D_1__Nanoarchaeaeota	D_2__Nanohaloarchaeia	D_3__Aenigmarchaeales	D_4__uncultured archaeon	D_5__uncultured archaeon	D_6__uncultured archaeon
e2794b76852e5f41855980fe172392e4	D_0__Bacteria	D_1__Proteobacteria	D_2__Alphaproteobacteria	D_3__Sphingomonadales	D_4__Sphingomonadaceae	D_5__Sandaracinobacter
bfe9140d0bb5f462f179fc75af01e00a	D_0__Bacteria	D_1__Proteobacteria	D_2__Alphaproteobacteria	D_3__Paracaedibacterales	D_4__Paracaedibacteraceae	D_5__uncultured
54c4464b50abc261abec7537c28fe6e3	D_0__Archaea	D_1__Diapherotrites	D_2__Iainarchaeia	D_3__Iainarchaeales	D_4__uncultured archaeon	D_5__uncultured archaeon	D_6__uncultured archaeon
3176ae5b1c5f9d0118f46b4b45b02c62	D_0__Archaea	D_1__Nanoarchaeaeota	D_2__Woesearchaeia
069252e01bcaaaa8ed77901dc5ea5498	D_0__Bacteria	D_1__Proteobacteria	D_2__Deltaproteobacteria	D_3__Oligoflexales	D_4__0319-6G20	D_5__uncultured bacterium	D_6__uncultured bacterium
c8c946ddbe3bf8669bc7221676e6d8cb	D_0__Bacteria	D_1__Patescibacteria	D_2__ABY1	D_3__Candidatus Magasanikbacteria
f288afc879895b415679c24d831bc62c	D_0__Bacteria	D_1__Planctomycetes	D_2__Pla4 lineage	D_3__uncultured bacterium	D_4__uncultured bacterium	D_5__uncultured bacterium	D_6__uncultured bacterium
625e99aae4c7820f05c89311b27f2cfd	D_0__Bacteria	D_1__Bacteroidetes	D_2__Bacteroidia	D_3__Sphingobacteriales
62a65f44e6fcc331b01c0de751ed9642	D_0__Bacteria	D_1__Bacteroidetes	D_2__Ignavibacteria	D_3__Kryptoniales	D_4__BSV26	D_5__uncultured bacterium	D_6__uncultured bacterium
782dd88e6aa45140ff4d8fe5a22d0dda	D_0__Archaea	D_1__Nanoarchaeaeota	D_2__Woesearchaeia
5bfaf913474ec33823fe4519e95a15ca	D_0__Bacteria	D_1__Proteobacteria	D_2__Alphaproteobacteria	D_3__Rhizobiales	D_4__Xanthobacteraceae	D_5__Afipia
fbd90c8e91ee7132f0fcf6cf63af52eb	D_0__Bacteria	D_1__Proteobacteria	D_2__Deltaproteobacteria	D_3__Myxococcales	D_4__bacteriap25	D_5__uncultured bacterium	D_6__uncultured bacterium
374e4e9386a1cbb559d356fac331c9ef	D_0__Bacteria	D_1__Proteobacteria	D_2__Gammaproteobacteria	D_3__Methylococcales	D_4__Methylomonaceae	D_5__Methylobacter
b22906ca35edb34fa53a127f07c3cf14	D_0__Bacteria	D_1__Patescibacteria	D_2__Gracilibacteria	D_3__Candidatus Peribacteria	D_4__uncultured bacterium	D_5__uncultured bacterium	D_6__uncultured bacterium
31a0bd3506d3442477cc9bb48f962844	D_0__Bacteria	D_1__Patescibacteria	D_2__Parcubacteria	D_3__Candidatus Kaiserbacteria	D_4__uncultured bacterium	D_5__uncultured bacterium	D_6__uncultured bacterium
f506f46173c730bc2e7931bf7de37fb6	D_0__Bacteria	D_1__Omnitrophicaeota	D_2__uncultured bacterium	D_3__uncultured bacterium	D_4__uncultured bacterium	D_5__uncultured bacterium	D_6__uncultured bacterium
ca2cf7b163b2d574212e6a03a9302298	D_0__Bacteria	D_1__Omnitrophicaeota	D_2__uncultured bacterium	D_3__uncultured bacterium	D_4__uncultured bacterium	D_5__uncultured bacterium	D_6__uncultured bacterium
19389607adc07a5b1bd0f5a89417697f	D_0__Bacteria	D_1__Proteobacteria	D_2__Deltaproteobacteria	D_3__Myxococcales	D_4__Haliangiaceae	D_5__Haliangium	D_6__uncultured bacterium
9eca9f25ffe52e5d3c3f37fd238085f7	D_0__Bacteria	D_1__Patescibacteria	D_2__Parcubacteria
352c77a70154a59d575eae3bb6f6bd17	D_0__Bacteria	D_1__Omnitrophicaeota	D_2__uncultured bacterium	D_3__uncultured bacterium	D_4__uncultured bacterium	D_5__uncultured bacterium	D_6__uncultured bacterium
d694aae74b26645c1f55351e416c30a8	D_0__Bacteria	D_1__Patescibacteria	D_2__Gracilibacteria	D_3__Candidatus Peregrinibacteria	D_4__uncultured bacterium	D_5__uncultured bacterium	D_6__uncultured bacterium
5fb0a70de8665e9e97129db22cfb2401	D_0__Bacteria	D_1__Patescibacteria	D_2__Parcubacteria
1460cb7306ad3186def0fe98c253ec93	D_0__Bacteria	D_1__Proteobacteria	D_2__Alphaproteobacteria	D_3__Paracaedibacterales	D_4__Paracaedibacteraceae	D_5__uncultured
732d7c26e0b4098f3c93ff54366f6ee5	D_0__Bacteria	D_1__Proteobacteria	D_2__Gammaproteobacteria	D_3__Betaproteobacteriales	D_4__Hydrogenophilaceae	D_5__Thiobacillus	D_6__uncultured bacterium
5c15c3e16a4a284431df5f8f0b9eb370	D_0__Bacteria	D_1__Proteobacteria	D_2__Deltaproteobacteria	D_3__DTB120	D_4__uncultured bacterium	D_5__uncultured bacterium	D_6__uncultured bacterium
1c8758b998fc5b96d7bcd67224264d29	D_0__Bacteria	D_1__Omnitrophicaeota	D_2__uncultured bacterium	D_3__uncultured bacterium	D_4__uncultured bacterium	D_5__uncultured bacterium	D_6__uncultured bacterium
215935c354d1b40048b1512a2353790c	D_0__Bacteria	D_1__Proteobacteria	D_2__Gammaproteobacteria	D_3__Pseudomonadales	D_4__Moraxellaceae	D_5__Acinetobacter
2bf07b4dbfa1ef8e12f026f5f678ebd6	D_0__Bacteria	D_1__Acidobacteria	D_2__Subgroup 6
7648d99cbe31da9ae96a0a2b672478ee	D_0__Bacteria	D_1__Firmicutes	D_2__Bacilli	D_3__Lactobacillales	D_4__Carnobacteriaceae	D_5__Carnobacterium
e47ed6834ee907a9569120a198ee2810	D_0__Bacteria	D_1__Firmicutes	D_2__Clostridia
bb35a2bd19d5b5a357454f81eac1b449	D_0__Bacteria	D_1__Patescibacteria	D_2__Parcubacteria
c9ef5f2bc6552f0794188ecd6a82f6db	D_0__Bacteria	D_1__Proteobacteria	D_2__Alphaproteobacteria	D_3__Caulobacterales	D_4__Hyphomonadaceae	D_5__SWB02	D_6__uncultured bacterium
00c8a9f4ad3b26bea4f921dc114acad7	D_0__Bacteria	D_1__Proteobacteria	D_2__Deltaproteobacteria	D_3__Sva0485	D_4__uncultured bacterium	D_5__uncultured bacterium	D_6__uncultured bacterium
88f3fb8e405c56be15cac20a2876e6cb	D_0__Bacteria	D_1__Proteobacteria	D_2__Alphaproteobacteria	D_3__Caulobacterales	D_4__Hyphomonadaceae	D_5__SWB02	D_6__uncultured bacterium
a26fff84e600d80b433cc42dc19e64db	D_0__Bacteria	D_1__Patescibacteria	D_2__Microgenomatia	D_3__Candidatus Amesbacteria
821b79485683c2633355b428713e3554	D_0__Bacteria	D_1__Patescibacteria	D_2__ABY1	D_3__Candidatus Magasanikbacteria	D_4__uncultured bacterium	D_5__uncultured bacterium	D_6__uncultured bacterium
448e02b2bec9f1fb493be3dbd23d49cf	D_0__Bacteria	D_1__Patescibacteria	D_2__Gracilibacteria	D_3__Candidatus Peregrinibacteria	D_4__uncultured bacterium	D_5__uncultured bacterium	D_6__uncultured bacterium
8cef255e887c1336dfe3c1943d6fdaa0	D_0__Bacteria	D_1__Proteobacteria	D_2__Gammaproteobacteria	D_3__Legionellales	D_4__Legionellaceae	D_5__Legionella	D_6__uncultured bacterium
49e75641f6a7aefc1dc53125fce30704	D_0__Bacteria	D_1__Chloroflexi	D_2__Dehalococcoidia	D_3__S085	D_4__uncultured bacterium	D_5__uncultured bacterium	D_6__uncultured bacterium
e0faf8872bec320df4ef200243e0188b	D_0__Archaea	D_1__Nanoarchaeaeota	D_2__Woesearchaeia
1d6191fbea372f9f1188e1307c098cad	D_0__Bacteria	D_1__Omnitrophicaeota	D_2__Omnitrophia	D_3__Omnitrophales	D_4__Omnitrophaceae	D_5__Candidatus Omnitrophus	D_6__uncultured bacterium
67cccaaeaca7b392dcc7e206a7013dcc	D_0__Bacteria	D_1__Bacteroidetes	D_2__Bacteroidia	D_3__Sphingobacteriales	D_4__env.OPS 17
d4f5e5718979c21a1269481b85a1baef	D_0__Archaea	D_1__Nanoarchaeaeota	D_2__Woesearchaeia	D_3__uncultured euryarchaeote	D_4__uncultured euryarchaeote	D_5__uncultured euryarchaeote	D_6__uncultured euryarchaeote
a482e13452158d9c7ce7ef0ff77a60e3	D_0__Bacteria	D_1__Nitrospirae	D_2__Nitrospira	D_3__Nitrospirales	D_4__Nitrospiraceae	D_5__Leptospirillum	D_6__uncultured bacterium
f01accaf360a45b41186599d7b25214b	D_0__Bacteria	D_1__Patescibacteria	D_2__Parcubacteria	D_3__Candidatus Azambacteria
ced79168bab15104c614753e03f90f50	D_0__Bacteria	D_1__Patescibacteria	D_2__Microgenomatia
80a288f2f290cb39e258158333688aab	D_0__Bacteria	D_1__Proteobacteria	D_2__Gammaproteobacteria	D_3__Acidithiobacillales	D_4__Acidithiobacillaceae	D_5__KCM-B-112	D_6__uncultured bacterium
6a80f0e73ed85d0ebbd67bf466f97c9f	D_0__Bacteria	D_1__Omnitrophicaeota	D_2__Omnitrophia	D_3__Omnitrophales	D_4__Omnitrophaceae	D_5__Candidatus Omnitrophus	D_6__uncultured bacterium
647d02ff743e7b8e234aa4cef014a4ba	D_0__Bacteria	D_1__Patescibacteria	D_2__Microgenomatia	D_3__Candidatus Levybacteria	D_4__uncultured bacterium	D_5__uncultured bacterium	D_6__uncultured bacterium
be071e95ea5d499271950ec22d86ca45	D_0__Bacteria	D_1__Omnitrophicaeota	D_2__uncultured bacterium	D_3__uncultured bacterium	D_4__uncultured bacterium	D_5__uncultured bacterium	D_6__uncultured bacterium
d56806129ce4c90ab5dae07e654fc422	Unassigned
1585608e0fa0549429159ac3cf8ac72f	D_0__Bacteria	D_1__Proteobacteria	D_2__Gammaproteobacteria	D_3__Coxiellales	D_4__Coxiellaceae	D_5__Coxiella	D_6__uncultured bacterium
cad93fec02ad8e00e5cdc08eb70ae490	D_0__Bacteria	D_1__Proteobacteria	D_2__Gammaproteobacteria	D_3__Methylococcales	D_4__Methylomonaceae	D_5__Methylobacter
6a3176003e71425468ab9b8b9061cec6	D_0__Bacteria	D_1__Proteobacteria	D_2__Gammaproteobacteria	D_3__1013-28-CG33	D_4__uncultured bacterium	D_5__uncultured bacterium	D_6__uncultured bacterium
a28acd8adb1389c3bb05aa0b82a43859	D_0__Bacteria	D_1__Bacteroidetes	D_2__Bacteroidia	D_3__Sphingobacteriales	D_4__AKYH767
953668d87af6d9a2bf2d442408353412	D_0__Bacteria	D_1__Proteobacteria	D_2__Gammaproteobacteria	D_3__Beggiatoales	D_4__Beggiatoaceae	D_5__uncultured
40b14500577505ef9f537634522ae185	D_0__Bacteria	D_1__Patescibacteria	D_2__ABY1	D_3__Candidatus Magasanikbacteria	D_4__uncultured bacterium	D_5__uncultured bacterium	D_6__uncultured bacterium
d7d904a8424d77a29524921fdc1f02d6	D_0__Bacteria	D_1__Bacteroidetes	D_2__Bacteroidia	D_3__Sphingobacteriales
9f49e9c6dc3357515445969c0a7017e6	D_0__Bacteria	D_1__Proteobacteria	D_2__Gammaproteobacteria	D_3__Betaproteobacteriales	D_4__Burkholderiaceae	D_5__Acidovorax
ee34a395805b7e07d9576c6b755d49b3	D_0__Bacteria	D_1__Patescibacteria	D_2__ABY1	D_3__Candidatus Uhrbacteria
74102f9368ad20d853927373a282a732	D_0__Bacteria	D_1__Proteobacteria	D_2__Gammaproteobacteria	D_3__Betaproteobacteriales	D_4__Hydrogenophilaceae	D_5__Thiobacillus	D_6__uncultured bacterium
ab3bb9014d32336fe79057be2705bf64	D_0__Bacteria	D_1__Proteobacteria	D_2__Gammaproteobacteria	D_3__Betaproteobacteriales	D_4__Burkholderiaceae	D_5__Curvibacter
6a34bf20238d401e635b35af444c26a7	D_0__Bacteria	D_1__Proteobacteria	D_2__Alphaproteobacteria	D_3__Sphingomonadales	D_4__Sphingomonadaceae	D_5__Sphingomonas
128b71b933f4194400fbf0782f0785e2	D_0__Bacteria	D_1__Bacteroidetes	D_2__Bacteroidia	D_3__Chitinophagales	D_4__Saprospiraceae	D_5__Haliscomenobacter	D_6__uncultured bacterium
f42a49a053289b8da5ec75cbc42be6da	D_0__Bacteria	D_1__Proteobacteria	D_2__Alphaproteobacteria	D_3__Dongiales	D_4__Dongiaceae	D_5__Dongia	D_6__uncultured bacterium
13833cca41d1b17b78499e21e2af83c6	D_0__Bacteria	D_1__Rokubacteria	D_2__NC10	D_3__Methylomirabilales	D_4__Methylomirabilaceae	D_5__Candidatus Methylomirabilis
98eeab19a4d8aff3fc926dd99105b265	D_0__Bacteria	D_1__Chloroflexi	D_2__Dehalococcoidia	D_3__SAR202 clade
3df0c6991c46f4b7183b936c8fb802db	D_0__Bacteria	D_1__Acidobacteria	D_2__Subgroup 22	D_3__uncultured bacterium	D_4__uncultured bacterium	D_5__uncultured bacterium	D_6__uncultured bacterium
6e05838563eb7f9a7e39fb8ea9055e34	D_0__Bacteria	D_1__Bacteroidetes	D_2__Bacteroidia	D_3__Bacteroidales	D_4__Porphyromonadaceae	D_5__Porphyromonas	D_6__uncultured bacterium
a8bbd6027b9686ea19b4900c8ca0aa05	D_0__Bacteria	D_1__Proteobacteria	D_2__Deltaproteobacteria	D_3__MBNT15
238e765280bad2b14a12eded833fee7e	D_0__Bacteria	D_1__Patescibacteria	D_2__Gracilibacteria	D_3__uncultured organism	D_4__uncultured organism	D_5__uncultured organism	D_6__uncultured organism
e9ad53f2776668c919d6e5aa9719b663	D_0__Bacteria	D_1__Omnitrophicaeota	D_2__Omnitrophia	D_3__Omnitrophales	D_4__Omnitrophaceae	D_5__Candidatus Omnitrophus	D_6__uncultured bacterium
700e04601e85b81e98e26e363c18ecac	D_0__Bacteria	D_1__Verrucomicrobia	D_2__Verrucomicrobiae	D_3__Pedosphaerales	D_4__Pedosphaeraceae	D_5__uncultured bacterium	D_6__uncultured bacterium
44545f75580c28aa6d9298c658bb9933	D_0__Bacteria	D_1__Patescibacteria	D_2__Parcubacteria
910b32b99bc6ec4c75d69d3bb248a5c7	D_0__Bacteria	D_1__Patescibacteria	D_2__Gracilibacteria	D_3__Candidatus Peregrinibacteria	D_4__uncultured bacterium	D_5__uncultured bacterium	D_6__uncultured bacterium
f4952a844c59cd435f2236d7023d9171	D_0__Bacteria	D_1__Proteobacteria	D_2__Deltaproteobacteria	D_3__Myxococcales
5e579fd7b8908f7b20d6fe2b9734ead2	D_0__Bacteria	D_1__Nitrospirae	D_2__Nitrospira	D_3__Nitrospirales	D_4__Nitrospiraceae	D_5__Nitrospira	D_6__uncultured bacterium
f516ed16f83a08cc5e318aa6cd14f913	D_0__Bacteria	D_1__Proteobacteria	D_2__Gammaproteobacteria	D_3__Betaproteobacteriales	D_4__Nitrosomonadaceae	D_5__Ellin6067
d00036acf862e9ec9093507586cf4333	D_0__Bacteria	D_1__Omnitrophicaeota	D_2__uncultured bacterium	D_3__uncultured bacterium	D_4__uncultured bacterium	D_5__uncultured bacterium	D_6__uncultured bacterium
eb7a01fe3cca8bab49c6bd07d1d6dcea	D_0__Bacteria	D_1__Proteobacteria	D_2__Deltaproteobacteria	D_3__Oligoflexales	D_4__0319-6G20	D_5__uncultured bacterium	D_6__uncultured bacterium
da8531ec29763813215c8d0e44a412df	D_0__Bacteria	D_1__Proteobacteria	D_2__Gammaproteobacteria	D_3__Betaproteobacteriales	D_4__Nitrosomonadaceae	D_5__MND1
0a61f2085c8cb98b789c1ef379d3e915	D_0__Bacteria	D_1__Chlamydiae	D_2__Chlamydiae	D_3__Chlamydiales	D_4__cvE6	D_5__uncultured bacterium	D_6__uncultured bacterium
fc41f8723428d9ec50ae1e754ca43408	D_0__Bacteria	D_1__Patescibacteria	D_2__Parcubacteria
8e1b353cd4465ade0a626abb2a8ce60c	D_0__Bacteria	D_1__Proteobacteria	D_2__Gammaproteobacteria	D_3__Xanthomonadales	D_4__Xanthomonadaceae	D_5__Pseudoxanthomonas
fa4ca32fa9269a12ba9f6019e59939d0	D_0__Bacteria	D_1__Proteobacteria	D_2__Alphaproteobacteria	D_3__Rhodospirillales	D_4__uncultured
fe133b0033c88ba0f3e176864039e10d	D_0__Bacteria	D_1__Omnitrophicaeota	D_2__uncultured bacterium	D_3__uncultured bacterium	D_4__uncultured bacterium	D_5__uncultured bacterium	D_6__uncultured bacterium
7a3bbf8431263ef71251b1a7ada0cb72	D_0__Bacteria	D_1__Proteobacteria	D_2__Gammaproteobacteria	D_3__Betaproteobacteriales	D_4__Burkholderiaceae	D_5__Sphaerotilus	D_6__uncultured bacterium
a48d0ec101c311107fe3640b9901ec88	D_0__Bacteria	D_1__Patescibacteria	D_2__Parcubacteria
1e2fabe7eb2219d37aba2f6610696b6b	D_0__Archaea	D_1__Thaumarchaeota	D_2__Nitrososphaeria	D_3__Nitrosopumilales	D_4__Nitrosopumilaceae	D_5__Candidatus Nitrosoarchaeum	D_6__uncultured archaeon
3f54487526a2519ade603c08bab1fb1d	D_0__Bacteria	D_1__Patescibacteria	D_2__Gracilibacteria	D_3__Candidatus Peregrinibacteria	D_4__uncultured bacterium	D_5__uncultured bacterium	D_6__uncultured bacterium
1215b170c7535ec432419c2fe8172860	D_0__Bacteria	D_1__Patescibacteria	D_2__ABY1	D_3__Candidatus Uhrbacteria
8a59e783e7426be5e699ae5439a07692	D_0__Bacteria	D_1__Patescibacteria	D_2__Gracilibacteria	D_3__Candidatus Peribacteria
c4881d570ad8bb0f25297782b6162b93	D_0__Bacteria	D_1__Omnitrophicaeota	D_2__uncultured bacterium	D_3__uncultured bacterium	D_4__uncultured bacterium	D_5__uncultured bacterium	D_6__uncultured bacterium
477c5690beea37d93f1a54a241050934	D_0__Bacteria	D_1__Patescibacteria	D_2__Parcubacteria	D_3__Candidatus Jorgensenbacteria
5453572351046f1bd0a80b18eea048a9	D_0__Bacteria	D_1__Chlamydiae	D_2__Chlamydiae	D_3__Chlamydiales	D_4__cvE6
b0fef0b997d18b6de676d4c7b8dbd1ab	D_0__Bacteria	D_1__Patescibacteria	D_2__Microgenomatia	D_3__Candidatus Collierbacteria
96df72888d41603731630066e39aebbb	D_0__Bacteria	D_1__Cyanobacteria	D_2__Oxyphotobacteria	D_3__Oxyphotobacteria Incertae Sedis	D_4__Unknown Family	D_5__uncultured
c15cc94432527862a2067263d4a67008	D_0__Bacteria	D_1__Proteobacteria	D_2__Gammaproteobacteria
18a307ca023957a942117be02fdf9b3f	D_0__Bacteria	D_1__Proteobacteria	D_2__Deltaproteobacteria	D_3__MBNT15
823a4c97a62440a50ef5681c978e03e0	D_0__Archaea	D_1__Nanoarchaeaeota	D_2__Woesearchaeia
33b5591513645886aaac129616fcc9da	D_0__Bacteria	D_1__Chloroflexi	D_2__JG30-KF-CM66	D_3__uncultured bacterium	D_4__uncultured bacterium	D_5__uncultured bacterium	D_6__uncultured bacterium
678ff9733d67b22e4f3941b7e37c558d	D_0__Bacteria	D_1__Firmicutes	D_2__Clostridia	D_3__Clostridiales	D_4__Ruminococcaceae
7521a992d2b3d111480de5ed82719143	D_0__Bacteria	D_1__Acidobacteria	D_2__Subgroup 6
2ea0a22a2f49ea22fa642b9c1234c7ae	D_0__Archaea	D_1__Nanoarchaeaeota	D_2__Woesearchaeia
98385fefcae4d722d87d42214daa9ee6	D_0__Bacteria	D_1__Planctomycetes	D_2__Brocadiae	D_3__Brocadiales	D_4__GWA2-50-13
1ccb991fc0f83365d1014bfb6e51769b	D_0__Bacteria	D_1__Omnitrophicaeota	D_2__uncultured bacterium	D_3__uncultured bacterium	D_4__uncultured bacterium	D_5__uncultured bacterium	D_6__uncultured bacterium
05042090a5f9b208462b8a4fd28fa319	D_0__Bacteria	D_1__Proteobacteria	D_2__Gammaproteobacteria	D_3__Methylococcales	D_4__Methylomonaceae	D_5__Methylobacter
db8f5088d46a3786100a2e58a5866199	D_0__Bacteria	D_1__Proteobacteria	D_2__Gammaproteobacteria	D_3__Betaproteobacteriales	D_4__Hydrogenophilaceae	D_5__Thiobacillus	D_6__uncultured bacterium
8faf6d45f9d605360b502fd01cf95c45	D_0__Bacteria	D_1__Spirochaetes	D_2__Leptospirae	D_3__Leptospirales	D_4__Leptospiraceae	D_5__Turneriella
1075e9fe050ed179b3c0092bafd11ab7	D_0__Bacteria	D_1__Proteobacteria	D_2__Alphaproteobacteria	D_3__Sphingomonadales	D_4__Sphingomonadaceae	D_5__Rhizorhapis
21c40f4ee6a1b20d8db7d0aa9bf5515b	D_0__Bacteria	D_1__Planctomycetes	D_2__Planctomycetacia	D_3__Gemmatales	D_4__Gemmataceae	D_5__uncultured	D_6__uncultured bacterium
d90c9fc4fcfb17d5d082eb884315aeaa	D_0__Bacteria	D_1__Omnitrophicaeota	D_2__uncultured bacterium	D_3__uncultured bacterium	D_4__uncultured bacterium	D_5__uncultured bacterium	D_6__uncultured bacterium
c21c0f6af0778d41c97f9ac951a8fdca	D_0__Bacteria	D_1__Proteobacteria	D_2__Deltaproteobacteria	D_3__Myxococcales	D_4__Blfdi19
0fb0d1fd89a08e1c8532ffe53034ed39	D_0__Bacteria	D_1__Patescibacteria	D_2__Parcubacteria	D_3__Candidatus Azambacteria
55a81ece97415b5d2df9dd029c40abb5	D_0__Bacteria	D_1__Bacteroidetes	D_2__Bacteroidia	D_3__Sphingobacteriales
61dbb84e0aaceae2b5d93e261c266deb	D_0__Bacteria	D_1__Omnitrophicaeota	D_2__uncultured bacterium	D_3__uncultured bacterium	D_4__uncultured bacterium	D_5__uncultured bacterium	D_6__uncultured bacterium
b1e51e7ca3f6d442223155149fe8c351	D_0__Bacteria	D_1__Acidobacteria
801ad987a22847196bc3381b1df4608a	D_0__Bacteria	D_1__Proteobacteria	D_2__Deltaproteobacteria
95c43068b146b3a941bf3310a8f3e332	D_0__Bacteria	D_1__Omnitrophicaeota	D_2__uncultured bacterium	D_3__uncultured bacterium	D_4__uncultured bacterium	D_5__uncultured bacterium	D_6__uncultured bacterium
5e5ecf5a053209912e5e895e623afb29	D_0__Bacteria	D_1__Chlamydiae	D_2__Chlamydiae	D_3__Chlamydiales	D_4__Parachlamydiaceae
8d8d9e09b1538d925db70d5efe263a42	D_0__Bacteria	D_1__Proteobacteria	D_2__Gammaproteobacteria	D_3__Betaproteobacteriales	D_4__Gallionellaceae	D_5__Gallionella	D_6__uncultured bacterium
47755f87940d990abaab988dd5e3fcb0	D_0__Bacteria	D_1__Proteobacteria	D_2__Alphaproteobacteria	D_3__Rhodobacterales	D_4__Rhodobacteraceae	D_5__Amaricoccus
01f55f305165c3a1e423596f3042d649	D_0__Bacteria	D_1__Proteobacteria	D_2__Gammaproteobacteria
5a6b6d85f4ad71d651a5d10e13f21750	D_0__Bacteria	D_1__Omnitrophicaeota	D_2__uncultured bacterium	D_3__uncultured bacterium	D_4__uncultured bacterium	D_5__uncultured bacterium	D_6__uncultured bacterium
c808053f55ceb84945249ca86022f1f1	D_0__Bacteria	D_1__Nitrospirae	D_2__Nitrospira	D_3__Nitrospirales	D_4__Nitrospiraceae	D_5__Nitrospira	D_6__uncultured bacterium
002be5afa2fb3b8892f56b7364e4bb8c	D_0__Bacteria	D_1__Patescibacteria	D_2__Gracilibacteria	D_3__Candidatus Peregrinibacteria	D_4__uncultured bacterium	D_5__uncultured bacterium	D_6__uncultured bacterium
bc43a33491fef275684a8ecc8ab52603	D_0__Bacteria	D_1__Proteobacteria	D_2__Gammaproteobacteria	D_3__Acidiferrobacterales	D_4__Acidiferrobacteraceae	D_5__Sulfurifustis
099173865803fa3aa4b53db8296cc263	D_0__Bacteria	D_1__Bacteroidetes	D_2__Bacteroidia	D_3__Sphingobacteriales	D_4__env.OPS 17
78672bf5f0c1bf0399c5159985856e26	D_0__Bacteria	D_1__Dependentiae	D_2__Babeliae	D_3__Babeliales
7681f761a75efdf7fdbbbf3f4edc3488	D_0__Bacteria	D_1__Chloroflexi	D_2__Dehalococcoidia	D_3__SAR202 clade
ce07b1d99a54600d3c8f23e94c6b628c	D_0__Archaea	D_1__Nanoarchaeaeota	D_2__Woesearchaeia
6d8fa845909459c3c8fdea8df46531c8	D_0__Bacteria	D_1__Omnitrophicaeota	D_2__uncultured bacterium	D_3__uncultured bacterium	D_4__uncultured bacterium	D_5__uncultured bacterium	D_6__uncultured bacterium
12f21c3bc3e8b072c19bc71145941155	D_0__Bacteria	D_1__Planctomycetes	D_2__Planctomycetacia	D_3__Gemmatales	D_4__Gemmataceae	D_5__uncultured	D_6__uncultured bacterium
1a9ac70fc5aadce33d39c601fa235db9	D_0__Bacteria	D_1__Proteobacteria	D_2__Deltaproteobacteria	D_3__Myxococcales	D_4__bacteriap25	D_5__uncultured bacterium	D_6__uncultured bacterium
ee00e290505bbd458f44ecb203892991	D_0__Bacteria	D_1__Proteobacteria	D_2__Alphaproteobacteria	D_3__Sphingomonadales	D_4__Sphingomonadaceae	D_5__Sphingosinicella
f44cfc20158364dd34f33786739e20f0	D_0__Bacteria	D_1__Proteobacteria	D_2__Alphaproteobacteria	D_3__Holosporales	D_4__Holosporaceae	D_5__uncultured	D_6__uncultured bacterium
072ee664f655587d09e1065bce5f2db5	D_0__Bacteria	D_1__Patescibacteria	D_2__Gracilibacteria	D_3__uncultured organism	D_4__uncultured organism	D_5__uncultured organism	D_6__uncultured organism
cbcb9b3a85a7a96288fd2f22e1b66fc2	D_0__Bacteria	D_1__Patescibacteria	D_2__Parcubacteria
1eda3f4771edbe9ba4024f04a4e9d76d	D_0__Bacteria	D_1__Dependentiae	D_2__Babeliae	D_3__Babeliales	D_4__UBA12409	D_5__uncultured bacterium	D_6__uncultured bacterium
3886874a182c9f1cfd66246360dc4b04	D_0__Bacteria	D_1__Proteobacteria	D_2__Alphaproteobacteria	D_3__Reyranellales	D_4__Reyranellaceae	D_5__uncultured
650f6f4089236139f6f23ee0ed88f323	D_0__Bacteria	D_1__Proteobacteria	D_2__Gammaproteobacteria	D_3__Coxiellales	D_4__Coxiellaceae	D_5__Coxiella
b602d38d5920ee8429ae278df9057d4c	D_0__Bacteria	D_1__Proteobacteria	D_2__Gammaproteobacteria	D_3__Betaproteobacteriales	D_4__Rhodocyclaceae	D_5__Zoogloea	D_6__uncultured bacterium
236ca1199fe677d02fcb9ceb772123e7	D_0__Archaea	D_1__Nanoarchaeaeota	D_2__Woesearchaeia
a2d2cf20ea76abf27a693afd8c580536	D_0__Bacteria	D_1__Patescibacteria	D_2__Gracilibacteria	D_3__Candidatus Peribacteria	D_4__uncultured bacterium	D_5__uncultured bacterium	D_6__uncultured bacterium
8fb6d79c402173cb55f54767f03abb32	D_0__Bacteria	D_1__Acidobacteria	D_2__Subgroup 6	D_3__uncultured bacterium	D_4__uncultured bacterium	D_5__uncultured bacterium	D_6__uncultured bacterium
f0396add43590cfcd653dfdbbfb8e951	D_0__Bacteria	D_1__Nitrospirae	D_2__Nitrospira	D_3__Nitrospirales	D_4__Nitrospiraceae	D_5__Nitrospira	D_6__uncultured bacterium
1cba9a83c0274d1b0671e75aa7a80444	D_0__Bacteria	D_1__Proteobacteria	D_2__Gammaproteobacteria	D_3__Pseudomonadales	D_4__Moraxellaceae	D_5__Acinetobacter
65fbc73407614a7c301fa0ccf1619721	D_0__Bacteria	D_1__Patescibacteria	D_2__ABY1	D_3__Candidatus Uhrbacteria
606912fcfe359fded76098926da5d0b4	D_0__Bacteria	D_1__Planctomycetes	D_2__Pla4 lineage	D_3__uncultured bacterium	D_4__uncultured bacterium	D_5__uncultured bacterium	D_6__uncultured bacterium
c78079de5e8cf4f67b37855df80fad10	D_0__Archaea	D_1__Nanoarchaeaeota	D_2__Woesearchaeia
423e301bb0fc1dc5beade14c8332d8a3	D_0__Bacteria	D_1__Proteobacteria	D_2__Gammaproteobacteria	D_3__Methylococcales	D_4__Methylomonaceae
63488e78e8281ac190fb253ad845b75d	D_0__Bacteria	D_1__Proteobacteria	D_2__Gammaproteobacteria	D_3__Acidiferrobacterales	D_4__Acidiferrobacteraceae	D_5__Sulfurifustis
ca01ef371678625e402e0e0be2b080b1	D_0__Bacteria	D_1__Planctomycetes	D_2__Planctomycetacia	D_3__Gemmatales	D_4__Gemmataceae	D_5__uncultured
1016714c03c4f04e902c2b6e3a18bfba	D_0__Bacteria	D_1__Patescibacteria	D_2__Parcubacteria	D_3__Candidatus Nomurabacteria
bc79db8762b145b5dbc2d821d6966939	D_0__Bacteria	D_1__Proteobacteria	D_2__Gammaproteobacteria	D_3__Betaproteobacteriales	D_4__Nitrosomonadaceae	D_5__GOUTA6	D_6__uncultured bacterium
b15e1ba31fc7376abb1e4578cbc69c69	D_0__Archaea	D_1__Nanoarchaeaeota	D_2__Woesearchaeia
3730ef63ee18cf7f15fa4901e9342f0e	D_0__Bacteria	D_1__Bacteroidetes	D_2__Bacteroidia	D_3__Flavobacteriales	D_4__Weeksellaceae	D_5__Bergeyella	D_6__uncultured bacterium
d044a35356235debf38f4f3216ae2a86	D_0__Bacteria	D_1__Proteobacteria	D_2__Gammaproteobacteria	D_3__Betaproteobacteriales	D_4__Rhodocyclaceae	D_5__Sulfuritalea
c911590ad2c137254ce0af61c131b0bb	D_0__Archaea	D_1__Nanoarchaeaeota	D_2__Woesearchaeia
55e7826b7475eeccd1569100858cf831	D_0__Bacteria	D_1__Proteobacteria	D_2__Alphaproteobacteria	D_3__Caulobacterales	D_4__Hyphomonadaceae	D_5__SWB02	D_6__uncultured bacterium
b5fb8f0d6a0d522d6bd2773cecd94f79	D_0__Archaea	D_1__Nanoarchaeaeota	D_2__Woesearchaeia	D_3__uncultured archaeon	D_4__uncultured archaeon	D_5__uncultured archaeon	D_6__uncultured archaeon
beade1322930d66fa82cf099e4721604	D_0__Bacteria	D_1__Proteobacteria	D_2__Gammaproteobacteria	D_3__1013-28-CG33	D_4__uncultured bacterium	D_5__uncultured bacterium	D_6__uncultured bacterium
ee879f5c842c797561cc32af66d8830c	D_0__Bacteria	D_1__Proteobacteria	D_2__Alphaproteobacteria	D_3__Caulobacterales	D_4__Caulobacteraceae	D_5__Brevundimonas
8a658d87c3b1445ed98cc2e27c123536	D_0__Bacteria	D_1__Actinobacteria	D_2__Actinobacteria	D_3__Bifidobacteriales	D_4__Bifidobacteriaceae
4eaf6ae8da99ab2e0abcd5c9f3047f6c	D_0__Bacteria	D_1__Proteobacteria	D_2__Gammaproteobacteria	D_3__Beggiatoales	D_4__Beggiatoaceae	D_5__uncultured
80d29feb46bca20cb7314ba9873cc783	D_0__Bacteria	D_1__Proteobacteria	D_2__Deltaproteobacteria	D_3__Myxococcales	D_4__bacteriap25	D_5__uncultured bacterium	D_6__uncultured bacterium
d97123d25a463ff97fe30590d1a6f988	D_0__Bacteria	D_1__Proteobacteria	D_2__Deltaproteobacteria	D_3__RCP2-54
4e0dc0c276de9425692523178c66a401	D_0__Bacteria	D_1__Patescibacteria	D_2__Saccharimonadia	D_3__Saccharimonadales	D_4__uncultured bacterium	D_5__uncultured bacterium	D_6__uncultured bacterium
c8ab85a6d6e9af50e6ad7a2befe87074	D_0__Bacteria	D_1__Cyanobacteria	D_2__Melainabacteria	D_3__Obscuribacterales	D_4__uncultured bacterium	D_5__uncultured bacterium	D_6__uncultured bacterium
d1077e30f4824f48ed99d4de59555b6e	D_0__Bacteria	D_1__Proteobacteria	D_2__Gammaproteobacteria	D_3__Betaproteobacteriales	D_4__Neisseriaceae	D_5__Neisseria	D_6__uncultured bacterium
e2d30b7e4e00668b50ad7df16b8ec027	D_0__Bacteria	D_1__Chloroflexi	D_2__Anaerolineae	D_3__RBG-13-54-9	D_4__uncultured bacterium	D_5__uncultured bacterium	D_6__uncultured bacterium
1b79ba6b81f452b13614f1aac16727e9	D_0__Bacteria	D_1__Patescibacteria	D_2__Gracilibacteria	D_3__Candidatus Peregrinibacteria	D_4__uncultured bacterium	D_5__uncultured bacterium	D_6__uncultured bacterium
a2fcff821d321571c6c287255df29537	D_0__Bacteria	D_1__Proteobacteria	D_2__Gammaproteobacteria	D_3__Methylococcales	D_4__Methylomonaceae	D_5__Crenothrix
733e0b5227e53e24c1f5aa825fd41580	D_0__Bacteria	D_1__Proteobacteria	D_2__Gammaproteobacteria	D_3__Aeromonadales	D_4__Aeromonadaceae	D_5__Aeromonas
f546c995bcbf8c6cf0b446159fcdcb52	D_0__Bacteria	D_1__Proteobacteria	D_2__Deltaproteobacteria	D_3__Myxococcales
8dee6b54478debb2b00369324e8b1135	D_0__Bacteria	D_1__WOR-1	D_2__uncultured bacterium	D_3__uncultured bacterium	D_4__uncultured bacterium	D_5__uncultured bacterium	D_6__uncultured bacterium
46398fe463849e682a688a8f2d2e61b8	D_0__Bacteria	D_1__Patescibacteria	D_2__Microgenomatia	D_3__Candidatus Levybacteria	D_4__uncultured bacterium	D_5__uncultured bacterium	D_6__uncultured bacterium
f4904f72243cf29a8e315f0550a5da86	D_0__Bacteria	D_1__Proteobacteria	D_2__Gammaproteobacteria	D_3__Diplorickettsiales	D_4__Diplorickettsiaceae	D_5__Aquicella
14395a0645a63def445fee5d46e32086	D_0__Archaea	D_1__Nanoarchaeaeota	D_2__Woesearchaeia
3fdecda06c3ba937702e3599e97f20a3	D_0__Bacteria	D_1__Nitrospirae	D_2__Nitrospira	D_3__Nitrospirales	D_4__Nitrospiraceae	D_5__Leptospirillum	D_6__uncultured bacterium
a12a5f277a7d2f7cedbc8738d1d3b967	D_0__Bacteria	D_1__Nitrospirae	D_2__Nitrospira	D_3__Nitrospirales	D_4__Nitrospiraceae	D_5__Nitrospira	D_6__uncultured bacterium
ec1518d18b6461fa202355c613a7c56a	D_0__Bacteria	D_1__Chlamydiae	D_2__Chlamydiae	D_3__Chlamydiales	D_4__cvE6
a10285ae6a4914693fc23b598b568bd1	D_0__Bacteria	D_1__Proteobacteria	D_2__Gammaproteobacteria
36ee5837d41c7e2a721ffbdf981bd0dc	D_0__Bacteria	D_1__Patescibacteria	D_2__ABY1	D_3__Candidatus Kuenenbacteria
bc88b222833fd69ce7c83b0aba5427f4	D_0__Bacteria	D_1__Omnitrophicaeota	D_2__uncultured bacterium	D_3__uncultured bacterium	D_4__uncultured bacterium	D_5__uncultured bacterium	D_6__uncultured bacterium
4e1635ed50aaf5433c2f45d71c485d6e	D_0__Bacteria	D_1__Proteobacteria	D_2__Alphaproteobacteria	D_3__Rhizobiales	D_4__Xanthobacteraceae	D_5__Bradyrhizobium	D_6__Bradyrhizobium elkanii
8fd41f582a7b395e2a3ee918e768d4ec	D_0__Bacteria	D_1__Patescibacteria	D_2__Gracilibacteria
d078130df7eacb521f3576e0c967949b	D_0__Bacteria	D_1__Rokubacteria	D_2__NC10	D_3__Methylomirabilales	D_4__Methylomirabilaceae	D_5__Sh765B-TzT-35	D_6__uncultured bacterium
ca7a3cc887d726f733462ee420a97fae	D_0__Bacteria	D_1__Bacteroidetes	D_2__Bacteroidia	D_3__Flavobacteriales	D_4__Weeksellaceae
24d59f05f6cafba3a96d94a6d9450c7c	D_0__Bacteria	D_1__Proteobacteria	D_2__Alphaproteobacteria	D_3__Rhodobacterales	D_4__Rhodobacteraceae	D_5__Paracoccus	D_6__uncultured bacterium
681d5b9545ae8be500ffea7e6bd76c20	D_0__Bacteria	D_1__Omnitrophicaeota	D_2__Omnitrophia	D_3__Omnitrophales	D_4__Omnitrophaceae	D_5__Candidatus Omnitrophus	D_6__uncultured bacterium
ca5cb23b898638674888fdef95a7c4dc	D_0__Bacteria	D_1__Omnitrophicaeota	D_2__uncultured bacterium	D_3__uncultured bacterium	D_4__uncultured bacterium	D_5__uncultured bacterium	D_6__uncultured bacterium
dca8b619274451a83d5dfbfea60149ac	D_0__Bacteria	D_1__Proteobacteria	D_2__Deltaproteobacteria	D_3__Myxococcales	D_4__Haliangiaceae	D_5__Haliangium	D_6__uncultured bacterium
ffef239dcdc83835361e75c8cc9c9629	D_0__Bacteria	D_1__Proteobacteria	D_2__Gammaproteobacteria	D_3__Pseudomonadales	D_4__Moraxellaceae
97deaf9dc4f64569891ec6ad2004a510	D_0__Bacteria	D_1__Proteobacteria	D_2__Gammaproteobacteria	D_3__Legionellales	D_4__Legionellaceae	D_5__Legionella
57b5f50fb9d0b374dfac35f15b0cc82b	D_0__Bacteria	D_1__Patescibacteria	D_2__Parcubacteria	D_3__Candidatus Jorgensenbacteria
ccd1807ad4d4ef54f599eb2a624a7787	Unassigned
3f62e7ec887fd2f65d19a4075c559680	D_0__Bacteria	D_1__Elusimicrobia	D_2__Elusimicrobia	D_3__Lineage IV	D_4__uncultured bacterium	D_5__uncultured bacterium	D_6__uncultured bacterium
d93070bcc41450018ac72fdcf6325631	D_0__Bacteria	D_1__Acidobacteria	D_2__Subgroup 5	D_3__uncultured Acidobacteria bacterium	D_4__uncultured Acidobacteria bacterium	D_5__uncultured Acidobacteria bacterium	D_6__uncultured Acidobacteria bacterium
9fd2c1a8bd0b91ee211a1a644b83a333	D_0__Bacteria	D_1__Patescibacteria	D_2__ABY1	D_3__Candidatus Magasanikbacteria	D_4__uncultured bacterium	D_5__uncultured bacterium	D_6__uncultured bacterium
a57e8d9246aba8d9aea7e0601bd80fb0	D_0__Bacteria	D_1__Cyanobacteria	D_2__Oxyphotobacteria	D_3__Chloroplast
40d07bec7e1d9bb0e81b79193b7c891d	D_0__Bacteria	D_1__Patescibacteria	D_2__ABY1	D_3__Candidatus Uhrbacteria
e4b2b32a8f42f37248ba06bcadd19484	D_0__Bacteria	D_1__Omnitrophicaeota	D_2__Omnitrophia	D_3__Omnitrophales	D_4__Omnitrophaceae	D_5__Candidatus Omnitrophus
3ce42d0e23485aaf521b7486bca1ca17	D_0__Bacteria	D_1__Planctomycetes	D_2__Planctomycetacia	D_3__Planctomycetales
797acdf4f4a548c8464f53d79ed91b93	D_0__Bacteria	D_1__Omnitrophicaeota	D_2__uncultured bacterium	D_3__uncultured bacterium	D_4__uncultured bacterium	D_5__uncultured bacterium	D_6__uncultured bacterium
03fa8d33367c37bcf8ca3008e5210bd8	D_0__Bacteria	D_1__Proteobacteria	D_2__Deltaproteobacteria	D_3__Myxococcales	D_4__bacteriap25	D_5__uncultured bacterium	D_6__uncultured bacterium
9484d2f951723b4bc4c091270f97be23	D_0__Bacteria	D_1__Patescibacteria	D_2__ABY1	D_3__Candidatus Uhrbacteria
1c773745740f129a184fcf95925ac172	D_0__Bacteria	D_1__Proteobacteria	D_2__Gammaproteobacteria	D_3__Diplorickettsiales	D_4__Diplorickettsiaceae	D_5__uncultured
3a4b465a6429c036eb93b9494590a0dd	D_0__Bacteria	D_1__Proteobacteria	D_2__Gammaproteobacteria	D_3__Gammaproteobacteria Incertae Sedis	D_4__Unknown Family	D_5__Candidatus Ovatusbacter	D_6__uncultured bacterium
c8d272c85c9e3a5600002c33db2fe9a9	D_0__Bacteria	D_1__Planctomycetes	D_2__Planctomycetacia	D_3__Pirellulales	D_4__Pirellulaceae	D_5__uncultured
eee6eb4e8551a0b44a4a3daafff50c8a	D_0__Bacteria	D_1__Patescibacteria	D_2__Parcubacteria	D_3__Candidatus Nomurabacteria
94410ef7f5d3de493b82387d26b0e205	D_0__Bacteria	D_1__Proteobacteria	D_2__Deltaproteobacteria	D_3__Oligoflexales	D_4__0319-6G20	D_5__uncultured bacterium	D_6__uncultured bacterium
3610d4b347bbbddba49740f4ca025009	D_0__Bacteria	D_1__Nitrospirae	D_2__Nitrospira	D_3__Nitrospirales	D_4__Nitrospiraceae	D_5__Nitrospira	D_6__uncultured bacterium
15535ad91c51a49fbf38a34f04844ded	D_0__Bacteria	D_1__Omnitrophicaeota	D_2__uncultured bacterium	D_3__uncultured bacterium	D_4__uncultured bacterium	D_5__uncultured bacterium	D_6__uncultured bacterium
a0ffc9c894a8b2bb087404bbf0ae43c9	D_0__Bacteria	D_1__Chlamydiae	D_2__Chlamydiae	D_3__Chlamydiales	D_4__Simkaniaceae	D_5__uncultured
aa72878f609b4f16b0016278facc2ace	D_0__Bacteria	D_1__Omnitrophicaeota	D_2__uncultured bacterium	D_3__uncultured bacterium	D_4__uncultured bacterium	D_5__uncultured bacterium	D_6__uncultured bacterium
2e778d4388df2095c4bbcbdb5bf92c44	D_0__Bacteria	D_1__Proteobacteria	D_2__Gammaproteobacteria	D_3__Betaproteobacteriales	D_4__Gallionellaceae	D_5__Gallionella
5bdb24b8c2ad4be14589ca86ce9993a3	D_0__Bacteria	D_1__Proteobacteria	D_2__Gammaproteobacteria	D_3__Gammaproteobacteria Incertae Sedis	D_4__Unknown Family	D_5__Candidatus Berkiella
c11b5cf7d85c6d2ca16b2f8564323d37	D_0__Bacteria	D_1__Proteobacteria	D_2__Gammaproteobacteria	D_3__Methylococcales	D_4__Methylomonaceae	D_5__Crenothrix	D_6__uncultured bacterium
275a8fe020cf83296df283ee0bc04bd6	D_0__Bacteria	D_1__Proteobacteria	D_2__Gammaproteobacteria	D_3__Betaproteobacteriales	D_4__Nitrosomonadaceae	D_5__GOUTA6	D_6__uncultured bacterium
5ce52e4e76196773a42e68eac6e5cbd7	D_0__Bacteria	D_1__Rokubacteria	D_2__NC10	D_3__Methylomirabilales	D_4__Methylomirabilaceae	D_5__MIZ17	D_6__uncultured bacterium
ccbcbaaceb0674ba9d2a3db282977222	D_0__Bacteria	D_1__Bacteroidetes	D_2__Bacteroidia	D_3__Chitinophagales	D_4__Chitinophagaceae	D_5__Sediminibacterium	D_6__uncultured bacterium
3a18c703c873266f12563934d51f57dd	D_0__Bacteria	D_1__Omnitrophicaeota	D_2__uncultured bacterium	D_3__uncultured bacterium	D_4__uncultured bacterium	D_5__uncultured bacterium	D_6__uncultured bacterium
764aaa291a78454de2da7d7b004cedd0	D_0__Bacteria	D_1__Patescibacteria	D_2__ABY1	D_3__Candidatus Magasanikbacteria	D_4__uncultured bacterium	D_5__uncultured bacterium	D_6__uncultured bacterium
2592f3774cea5d2507d681aec3425fe9	D_0__Bacteria	D_1__Omnitrophicaeota	D_2__Omnitrophia	D_3__Omnitrophales	D_4__Omnitrophaceae	D_5__Candidatus Omnitrophus	D_6__uncultured bacterium
a9277195d6362491d0e1811bf7302673	D_0__Bacteria	D_1__Bacteroidetes	D_2__Ignavibacteria	D_3__Kryptoniales	D_4__BSV26	D_5__uncultured bacterium	D_6__uncultured bacterium
bc49be21f38127c00bf556a46c229aab	D_0__Archaea	D_1__Nanoarchaeaeota	D_2__Woesearchaeia
798d0c5826ff30f9dd0ddde6433677fe	D_0__Bacteria	D_1__Bacteroidetes	D_2__Bacteroidia	D_3__Chitinophagales	D_4__Saprospiraceae	D_5__Aureispira
cd8daf55072743621e68f40a00c2359f	D_0__Archaea	D_1__Nanoarchaeaeota	D_2__Woesearchaeia
7f3854f1f6aba412c4bfefd99355ef81	D_0__Bacteria	D_1__Patescibacteria	D_2__ABY1	D_3__Candidatus Magasanikbacteria
d2a5100b72bca69d3e660f10a4e76bd1	D_0__Bacteria	D_1__Actinobacteria	D_2__Acidimicrobiia	D_3__Microtrichales	D_4__Ilumatobacteraceae	D_5__CL500-29 marine group	D_6__uncultured bacterium
fbbd11c7ec34f6cfdefe4c63f7d79051	D_0__Bacteria	D_1__Proteobacteria	D_2__Deltaproteobacteria	D_3__DTB120	D_4__uncultured bacterium	D_5__uncultured bacterium	D_6__uncultured bacterium
411d7bb479b437f1d00d4769ab0f6149	D_0__Bacteria	D_1__Patescibacteria	D_2__Parcubacteria	D_3__Candidatus Adlerbacteria
1a547b448a45010b80b0e75d97b22c9a	D_0__Archaea	D_1__Thaumarchaeota
cf881be98ea710ee3e8de1463e3a21ec	D_0__Bacteria	D_1__Proteobacteria	D_2__Alphaproteobacteria	D_3__Holosporales	D_4__Holosporaceae	D_5__uncultured	D_6__uncultured bacterium
048b753fbd399dbc182f0536e7919e6d	D_0__Bacteria	D_1__Patescibacteria	D_2__ABY1	D_3__Candidatus Uhrbacteria
c615b38d8449e9d2effcfa4da3441de9	D_0__Bacteria	D_1__Acidobacteria	D_2__Subgroup 22
7dbead9f7d762a3d086398e040cab7f2	D_0__Bacteria	D_1__Proteobacteria	D_2__Alphaproteobacteria	D_3__Acetobacterales	D_4__Acetobacterales Incertae Sedis	D_5__uncultured
2ea0b05b8f511062318e20a8797acc54	D_0__Bacteria	D_1__Rokubacteria	D_2__NC10	D_3__Rokubacteriales	D_4__uncultured bacterium	D_5__uncultured bacterium	D_6__uncultured bacterium
fd6c5773dbacfad95151205852cf311b	D_0__Bacteria	D_1__Acidobacteria	D_2__Subgroup 5
18f70e4e518770dbf347c5cabff4bd58	D_0__Bacteria	D_1__Elusimicrobia	D_2__Elusimicrobia	D_3__Lineage IV	D_4__uncultured bacterium	D_5__uncultured bacterium	D_6__uncultured bacterium
e7616d9fcb9a6dc4cf9e49a98e2c1358	D_0__Bacteria	D_1__Proteobacteria	D_2__Alphaproteobacteria	D_3__Sphingomonadales	D_4__Sphingomonadaceae	D_5__Sphingomonas
d8e0536e32214b2c4810cc6cca34265b	D_0__Bacteria	D_1__Bacteroidetes	D_2__Bacteroidia	D_3__Chitinophagales	D_4__Chitinophagaceae	D_5__Taibaiella	D_6__uncultured bacterium
622289c6ba97c3d874c9246aa5e73467	D_0__Bacteria	D_1__Proteobacteria	D_2__Gammaproteobacteria	D_3__Methylococcales	D_4__Methylococcaceae
f587cccb09339885ba9636d8598595e5	D_0__Bacteria	D_1__Chlamydiae	D_2__Chlamydiae	D_3__Chlamydiales	D_4__Parachlamydiaceae
8f86314815bb3136fc140466e832fb5c	D_0__Bacteria	D_1__Spirochaetes	D_2__Leptospirae	D_3__Leptospirales	D_4__Leptospiraceae	D_5__Leptospira	D_6__uncultured bacterium
d979fc05032d671ec5d318f0de31dea3	D_0__Bacteria	D_1__Rokubacteria	D_2__NC10	D_3__Rokubacteriales	D_4__uncultured bacterium	D_5__uncultured bacterium	D_6__uncultured bacterium
0377fe1e92d25f4bffca24837a152ed7	D_0__Bacteria	D_1__Proteobacteria	D_2__Gammaproteobacteria	D_3__Betaproteobacteriales	D_4__Neisseriaceae	D_5__Neisseria	D_6__uncultured bacterium
31ad9d6ad0b5cd9f234021864c190bdd	D_0__Bacteria	D_1__Firmicutes	D_2__Bacilli	D_3__Bacillales	D_4__Staphylococcaceae	D_5__Staphylococcus
52eb1c83fbffc565329a9764c628a990	D_0__Bacteria	D_1__Proteobacteria	D_2__Deltaproteobacteria	D_3__Bdellovibrionales	D_4__Bdellovibrionaceae	D_5__OM27 clade	D_6__uncultured bacterium
ea8bdec2906a7d8076986aeec5cd240b	D_0__Bacteria	D_1__WPS-2
c5769cff22a764d44254a3a818f37e58	D_0__Bacteria	D_1__Bacteroidetes	D_2__Bacteroidia	D_3__Sphingobacteriales
bc6249d8ace06fe5fcce7e806946d8e8	D_0__Bacteria	D_1__Proteobacteria	D_2__Gammaproteobacteria	D_3__Betaproteobacteriales	D_4__Rhodocyclaceae	D_5__uncultured
bc8d8b7eeefee12572ada2e9306d9246	D_0__Bacteria	D_1__Omnitrophicaeota	D_2__Omnitrophia	D_3__Omnitrophales	D_4__Omnitrophaceae	D_5__Candidatus Omnitrophus	D_6__uncultured bacterium
8329093d08ae5a0c88bda04ece1b2336	D_0__Bacteria	D_1__Bacteroidetes	D_2__Ignavibacteria	D_3__Ignavibacteriales	D_4__SR-FBR-L83	D_5__uncultured bacterium	D_6__uncultured bacterium
cded2aaa978612b4f589476a5e2c23f6	D_0__Bacteria	D_1__Omnitrophicaeota	D_2__Omnitrophia	D_3__Omnitrophales	D_4__Omnitrophaceae	D_5__Candidatus Omnitrophus	D_6__uncultured bacterium
99a500e9a96956150cef60d71c7aa475	D_0__Bacteria	D_1__Rokubacteria	D_2__NC10	D_3__Methylomirabilales	D_4__Methylomirabilaceae	D_5__Candidatus Methylomirabilis	D_6__uncultured bacterium
54e382bf70065005db13489e69317a1f	D_0__Bacteria	D_1__Proteobacteria	D_2__Alphaproteobacteria	D_3__Sphingomonadales	D_4__Sphingomonadaceae	D_5__Sphingobium
5c738474fb6a1629815619a74635def1	D_0__Bacteria	D_1__Acidobacteria	D_2__Subgroup 6	D_3__uncultured bacterium	D_4__uncultured bacterium	D_5__uncultured bacterium	D_6__uncultured bacterium
4a4abf67561ee14316c8cd9d672a3380	D_0__Bacteria	D_1__Patescibacteria	D_2__Parcubacteria
b7debdccffb32afca8c9474d66cf12ef	D_0__Bacteria	D_1__Omnitrophicaeota	D_2__uncultured bacterium	D_3__uncultured bacterium	D_4__uncultured bacterium	D_5__uncultured bacterium	D_6__uncultured bacterium
07c53e659da2f5005e0dcb008af7477b	D_0__Bacteria	D_1__Omnitrophicaeota	D_2__Omnitrophia	D_3__Omnitrophales	D_4__Omnitrophaceae	D_5__Candidatus Omnitrophus	D_6__uncultured bacterium
88245f5a77c68cdef589be517f0d76a0	D_0__Bacteria	D_1__Chloroflexi	D_2__JG30-KF-CM66	D_3__uncultured bacterium	D_4__uncultured bacterium	D_5__uncultured bacterium	D_6__uncultured bacterium
cf5c16a3c0819a18ddfea45a6471615c	D_0__Bacteria	D_1__Proteobacteria	D_2__Deltaproteobacteria	D_3__Myxococcales	D_4__P3OB-42	D_5__uncultured bacterium	D_6__uncultured bacterium
197011c743c93fe122d7cd452706bedb	D_0__Bacteria	D_1__Acidobacteria	D_2__Subgroup 17	D_3__uncultured bacterium	D_4__uncultured bacterium	D_5__uncultured bacterium	D_6__uncultured bacterium
1bec3b70c25349586a23c91c635aa62d	D_0__Bacteria	D_1__Nitrospirae	D_2__Nitrospira	D_3__Nitrospirales	D_4__Nitrospiraceae	D_5__Nitrospira	D_6__uncultured bacterium
eb1126458869070bd05e7c34ee63a14c	D_0__Bacteria	D_1__Proteobacteria	D_2__Gammaproteobacteria	D_3__Betaproteobacteriales	D_4__Nitrosomonadaceae	D_5__MND1
3f85a436e70ca404fd2a953b5e058267	D_0__Bacteria	D_1__Patescibacteria	D_2__Parcubacteria	D_3__Candidatus Azambacteria
c5ff599610f8268fc61434d2fe300efd	D_0__Bacteria	D_1__Proteobacteria	D_2__Deltaproteobacteria
86bd366ae8dcc5a3bfc27414f1cfaff1	D_0__Bacteria	D_1__Proteobacteria	D_2__Alphaproteobacteria	D_3__Paracaedibacterales	D_4__Paracaedibacteraceae	D_5__Candidatus Paracaedibacter
dcd9a718f95c9cfb3a8f63cdf4a03386	D_0__Bacteria	D_1__Patescibacteria	D_2__Parcubacteria	D_3__Candidatus Yanofskybacteria
faa44d949481a6197dd977adee8b85b4	D_0__Bacteria	D_1__Proteobacteria	D_2__Deltaproteobacteria	D_3__Myxococcales	D_4__P3OB-42
dcec77261aa51fdd8b9fe1199a5223eb	D_0__Bacteria	D_1__Proteobacteria	D_2__Deltaproteobacteria	D_3__Myxococcales	D_4__bacteriap25	D_5__uncultured bacterium	D_6__uncultured bacterium
2c233425f49d7add7349c0a16b266633	D_0__Bacteria	D_1__Proteobacteria	D_2__Alphaproteobacteria	D_3__Rickettsiales	D_4__Mitochondria
83f11c318474feaffeeb0b0d39e6bca4	D_0__Bacteria	D_1__Acidobacteria	D_2__Subgroup 22	D_3__uncultured bacterium	D_4__uncultured bacterium	D_5__uncultured bacterium	D_6__uncultured bacterium
d7872b39b9b81c1be2ca218d7e9fc035	D_0__Bacteria	D_1__Proteobacteria	D_2__Gammaproteobacteria
d0ac01f93d4d39bae826e203640b2aa2	D_0__Bacteria	D_1__Rokubacteria	D_2__NC10	D_3__Methylomirabilales	D_4__Methylomirabilaceae	D_5__MIZ17	D_6__uncultured bacterium
fb5a58184ebc33473f709326f1c2c13b	D_0__Bacteria	D_1__Proteobacteria	D_2__Gammaproteobacteria	D_3__Gammaproteobacteria Incertae Sedis	D_4__Unknown Family	D_5__Candidatus Berkiella
09f1c32465d4a05fc29ba77308626ecd	D_0__Bacteria	D_1__Omnitrophicaeota	D_2__uncultured bacterium	D_3__uncultured bacterium	D_4__uncultured bacterium	D_5__uncultured bacterium	D_6__uncultured bacterium
3339bd59838465e2607aed21adf4b910	D_0__Bacteria	D_1__Patescibacteria	D_2__Berkelbacteria	D_3__uncultured bacterium	D_4__uncultured bacterium	D_5__uncultured bacterium	D_6__uncultured bacterium
a8fac557f26b075fc338ded7e3b55567	D_0__Bacteria	D_1__Proteobacteria	D_2__Gammaproteobacteria	D_3__Betaproteobacteriales	D_4__Neisseriaceae	D_5__Neisseria	D_6__uncultured bacterium
69089fdbeea2595943b98451996d54b5	D_0__Bacteria	D_1__Omnitrophicaeota	D_2__uncultured bacterium	D_3__uncultured bacterium	D_4__uncultured bacterium	D_5__uncultured bacterium	D_6__uncultured bacterium
2adadc3f4b778e186c2ba27484f3ad98	D_0__Bacteria	D_1__Proteobacteria	D_2__Gammaproteobacteria	D_3__Betaproteobacteriales	D_4__Neisseriaceae	D_5__uncultured
03c143f9a02babc9309bfca0cf944681	D_0__Bacteria	D_1__Proteobacteria	D_2__Alphaproteobacteria	D_3__Rhizobiales	D_4__Xanthobacteraceae	D_5__uncultured
ef3172940e4d33abf744769499588359	D_0__Bacteria	D_1__Proteobacteria	D_2__Deltaproteobacteria
ee64e6446fa3aa9e79cfb55ee373b3a1	D_0__Archaea	D_1__Nanoarchaeaeota	D_2__Woesearchaeia
a2cbb2e0155a5390ef13bc72bdfdde09	D_0__Bacteria	D_1__Patescibacteria	D_2__Gracilibacteria	D_3__Candidatus Peribacteria	D_4__uncultured bacterium	D_5__uncultured bacterium	D_6__uncultured bacterium
52e24abed48def41689ab460e5664fe4	D_0__Bacteria	D_1__Dadabacteria	D_2__Dadabacteriia	D_3__Dadabacteriales	D_4__uncultured bacterium	D_5__uncultured bacterium	D_6__uncultured bacterium
aaee44d017e2b0ba21f05cf93b94050d	D_0__Bacteria	D_1__Bacteroidetes	D_2__Bacteroidia	D_3__Cytophagales	D_4__Microscillaceae	D_5__uncultured
b39a5eeb9c53cfaa00da8bf3318c550e	D_0__Bacteria	D_1__Proteobacteria	D_2__Alphaproteobacteria	D_3__Rhizobiales	D_4__Xanthobacteraceae	D_5__Rhodoplanes
ab026382e1f988e4e1c6889c640de833	D_0__Bacteria	D_1__Patescibacteria	D_2__Parcubacteria	D_3__Candidatus Staskawiczbacteria	D_4__uncultured bacterium	D_5__uncultured bacterium	D_6__uncultured bacterium
86886844c36bdf059d017c0dc6c84b3c	D_0__Bacteria	D_1__Patescibacteria	D_2__Microgenomatia	D_3__Candidatus Levybacteria
a5bbe948061a4b145442049f72544093	D_0__Bacteria	D_1__Cyanobacteria	D_2__Melainabacteria	D_3__Obscuribacterales	D_4__uncultured bacterium	D_5__uncultured bacterium	D_6__uncultured bacterium
cd6678aa3343be2d4163629e9af7567f	D_0__Bacteria	D_1__Elusimicrobia	D_2__Elusimicrobia	D_3__Lineage IV	D_4__uncultured bacterium	D_5__uncultured bacterium	D_6__uncultured bacterium
78bbc29b10e46e142ec1964d214c3055	D_0__Bacteria	D_1__Proteobacteria	D_2__Gammaproteobacteria	D_3__Pseudomonadales	D_4__Moraxellaceae	D_5__Acinetobacter
1fbdad57df2a4c6e38e316f69ffd3de0	D_0__Bacteria	D_1__Patescibacteria	D_2__Gracilibacteria	D_3__Candidatus Peribacteria	D_4__uncultured bacterium	D_5__uncultured bacterium	D_6__uncultured bacterium
2be395bafe6104ff8a3dfdd89e9886a9	D_0__Bacteria	D_1__Omnitrophicaeota	D_2__Omnitrophia	D_3__Omnitrophales	D_4__Omnitrophaceae	D_5__Candidatus Omnitrophus	D_6__uncultured bacterium
e32a823d6c4394ccbdf4c932ac3750be	D_0__Bacteria	D_1__Patescibacteria	D_2__Gracilibacteria	D_3__Candidatus Peregrinibacteria
2c395bb3203ad5ac01b7a173d0cfd9b5	D_0__Bacteria	D_1__Omnitrophicaeota	D_2__Omnitrophia	D_3__Omnitrophales	D_4__Omnitrophaceae	D_5__Candidatus Omnitrophus	D_6__uncultured bacterium
a467ab84465e47a9b7fb16c39c9e2a29	D_0__Bacteria	D_1__Chloroflexi	D_2__KD4-96	D_3__uncultured bacterium	D_4__uncultured bacterium	D_5__uncultured bacterium	D_6__uncultured bacterium
ea65ae73b4c0b7b476f3abc8a16ffbda	D_0__Archaea	D_1__Nanoarchaeaeota	D_2__Woesearchaeia
6b21b36627995ebc4b7c138bf5962251	D_0__Bacteria	D_1__Patescibacteria	D_2__Parcubacteria	D_3__GWB1-42-6
e085b2c9d5e27d418c39d05f3bb8bb18	D_0__Bacteria	D_1__Proteobacteria	D_2__Gammaproteobacteria	D_3__Acidiferrobacterales	D_4__Acidiferrobacteraceae	D_5__Sulfurifustis
0f61f00b5c791cfb3e2dfa46aeb57df3	D_0__Bacteria	D_1__Firmicutes	D_2__Clostridia	D_3__Clostridiales	D_4__Ruminococcaceae	D_5__Ruminococcaceae UCG-014	D_6__uncultured bacterium
491d1941fe929903d75efa28d63fd5e8	D_0__Bacteria	D_1__Proteobacteria	D_2__Gammaproteobacteria	D_3__Betaproteobacteriales	D_4__Burkholderiaceae	D_5__Pelomonas
7418073f83247374bc6d0aad4fb5b357	D_0__Bacteria	D_1__Omnitrophicaeota	D_2__Omnitrophia	D_3__Omnitrophales	D_4__Omnitrophaceae	D_5__Candidatus Omnitrophus	D_6__uncultured bacterium
6891f413cfd944c7733df00136183c97	D_0__Bacteria	D_1__Proteobacteria	D_2__Alphaproteobacteria
5cadf06f1a07900cd309691721b0556f	D_0__Bacteria	D_1__Omnitrophicaeota	D_2__uncultured bacterium	D_3__uncultured bacterium	D_4__uncultured bacterium	D_5__uncultured bacterium	D_6__uncultured bacterium
8ef255fc89cea959177f52cd509c51eb	D_0__Bacteria	D_1__Proteobacteria	D_2__Deltaproteobacteria	D_3__Myxococcales	D_4__Blfdi19	D_5__uncultured bacterium	D_6__uncultured bacterium
e43913b5d7dd08f8ca8d96deaeb40d26	D_0__Bacteria	D_1__Omnitrophicaeota	D_2__uncultured bacterium	D_3__uncultured bacterium	D_4__uncultured bacterium	D_5__uncultured bacterium	D_6__uncultured bacterium
9daf5c79d4618da47b4c7e6b1a3faf44	D_0__Bacteria	D_1__Patescibacteria	D_2__Parcubacteria
3c028eb3bc99cae9c6b47a2926e40539	D_0__Archaea	D_1__Nanoarchaeaeota	D_2__Woesearchaeia
cc7fbd6b9ff49360e89ed8f96b5c694f	Unassigned
64bedeca6d88be2537597d7b415de3aa	D_0__Bacteria	D_1__Chlamydiae	D_2__Chlamydiae	D_3__Chlamydiales	D_4__Parachlamydiaceae	D_5__Candidatus Protochlamydia
34f931b0e481184a3f474159fd787510	D_0__Bacteria	D_1__Latescibacteria	D_2__uncultured bacterium	D_3__uncultured bacterium	D_4__uncultured bacterium	D_5__uncultured bacterium	D_6__uncultured bacterium
68be821c53364fa8ca9b567a5ce68fe8	D_0__Bacteria	D_1__Chloroflexi	D_2__Dehalococcoidia	D_3__S085	D_4__uncultured bacterium	D_5__uncultured bacterium	D_6__uncultured bacterium
3b2883a7b14cbcdffc2890900e638841	D_0__Bacteria	D_1__Patescibacteria	D_2__Saccharimonadia	D_3__Saccharimonadales	D_4__uncultured bacterium	D_5__uncultured bacterium	D_6__uncultured bacterium
4d82aac889a29a498dc8612a0cbc15d2	D_0__Bacteria	D_1__Patescibacteria	D_2__ABY1	D_3__Candidatus Magasanikbacteria	D_4__uncultured bacterium	D_5__uncultured bacterium	D_6__uncultured bacterium
fbefd6eadc9a4e095dc8da571974b775	D_0__Bacteria	D_1__Patescibacteria	D_2__Parcubacteria	D_3__Candidatus Jorgensenbacteria
d32165aafc4cafe269a4fb5017c454f9	D_0__Bacteria	D_1__Patescibacteria	D_2__Parcubacteria	D_3__Candidatus Jorgensenbacteria
bb73f7ed91e1a9230661716b0d30a966	D_0__Bacteria	D_1__Planctomycetes	D_2__OM190
3799ec01d4e4c1a25f88e5fddc829c55	D_0__Bacteria	D_1__Bacteroidetes	D_2__Bacteroidia	D_3__Cytophagales	D_4__Spirosomaceae	D_5__Spirosoma
921e1abcc17512b43e55ca27df23da31	D_0__Bacteria	D_1__Chloroflexi	D_2__Dehalococcoidia	D_3__SAR202 clade
7b62763a4f20fc5d9dccf8d0879953bd	D_0__Bacteria	D_1__Patescibacteria	D_2__Parcubacteria	D_3__Candidatus Moranbacteria	D_4__uncultured bacterium	D_5__uncultured bacterium	D_6__uncultured bacterium
c84caa29fc0c1d6740f6a0ec47899e09	D_0__Bacteria	D_1__Bacteroidetes	D_2__Bacteroidia	D_3__Flavobacteriales	D_4__Flavobacteriaceae	D_5__Flavobacterium
e438c59450912b2a8c200f221b8633a8	D_0__Bacteria	D_1__Proteobacteria	D_2__Alphaproteobacteria	D_3__Rhizobiales	D_4__Hyphomicrobiaceae	D_5__Pedomicrobium	D_6__uncultured bacterium
85b0bb29138fad9204f00995b91a3c08	D_0__Bacteria	D_1__Rokubacteria	D_2__NC10	D_3__Rokubacteriales	D_4__uncultured bacterium	D_5__uncultured bacterium	D_6__uncultured bacterium
5823231a80fbaea01368d261edcd5b44	D_0__Bacteria	D_1__Bacteroidetes	D_2__Bacteroidia	D_3__Cytophagales	D_4__Spirosomaceae	D_5__Dyadobacter
05e763617b459f51a6f51ccd61bd6e75	D_0__Bacteria	D_1__Rokubacteria	D_2__NC10	D_3__Rokubacteriales	D_4__uncultured bacterium	D_5__uncultured bacterium	D_6__uncultured bacterium
d492525d6549c9b7c0fbd292e5cf57c8	D_0__Bacteria	D_1__Patescibacteria	D_2__Gracilibacteria	D_3__Candidatus Peribacteria
5b84d088a535d7d058a01b83efd76912	D_0__Bacteria	D_1__Firmicutes	D_2__Clostridia
800989c9b2cd64b0b6881e0fa85ba65f	D_0__Bacteria	D_1__Acidobacteria	D_2__Subgroup 6	D_3__uncultured bacterium	D_4__uncultured bacterium	D_5__uncultured bacterium	D_6__uncultured bacterium
7fa65b31ea5c7b4b0f4a836292264691	D_0__Archaea	D_1__Thaumarchaeota	D_2__Nitrososphaeria	D_3__Nitrosopumilales	D_4__Nitrosopumilaceae	D_5__Candidatus Nitrosoarchaeum	D_6__uncultured archaeon
6d376c3f28119d8833c439e9d756d470	D_0__Bacteria	D_1__Proteobacteria	D_2__Deltaproteobacteria	D_3__Oligoflexales	D_4__0319-6G20	D_5__uncultured bacterium	D_6__uncultured bacterium
8c72c070c6ea5655feb0c3f93ec4cc2f	D_0__Archaea	D_1__Nanoarchaeaeota	D_2__Woesearchaeia
f9a0c6b0b37977e207f6e5a263f147a6	D_0__Bacteria	D_1__Proteobacteria	D_2__Gammaproteobacteria	D_3__Betaproteobacteriales	D_4__Gallionellaceae	D_5__Gallionella
dcac71a36f8fce7d8a9fe1ede0452429	D_0__Bacteria	D_1__Proteobacteria	D_2__Deltaproteobacteria	D_3__Bdellovibrionales	D_4__Bdellovibrionaceae	D_5__OM27 clade	D_6__uncultured bacterium
49a27aaa4b88da2144934422721e52ec	D_0__Archaea	D_1__Diapherotrites	D_2__Iainarchaeia	D_3__Iainarchaeales
104790dbe99425c520f2743a1eef615f	D_0__Bacteria	D_1__Omnitrophicaeota	D_2__uncultured bacterium	D_3__uncultured bacterium	D_4__uncultured bacterium	D_5__uncultured bacterium	D_6__uncultured bacterium
07a2737df5d8b902aa076e6009888841	D_0__Bacteria	D_1__Proteobacteria	D_2__Deltaproteobacteria	D_3__Syntrophobacterales	D_4__Syntrophaceae
3fafcc88a34aaed54d7b32a2e52d3b28	D_0__Bacteria	D_1__Bacteroidetes	D_2__Bacteroidia	D_3__Chitinophagales	D_4__Chitinophagaceae	D_5__Sediminibacterium	D_6__uncultured bacterium
48574a258089147a15af4634d144eb12	D_0__Bacteria	D_1__Patescibacteria	D_2__Gracilibacteria	D_3__Candidatus Peribacteria	D_4__uncultured bacterium	D_5__uncultured bacterium	D_6__uncultured bacterium
77cabe51090386c1bc577844518c8a1b	D_0__Archaea	D_1__Nanoarchaeaeota	D_2__Woesearchaeia
67af2e60b595893cf98748769f1a0069	D_0__Bacteria	D_1__Chloroflexi	D_2__Anaerolineae	D_3__RBG-13-54-9	D_4__uncultured bacterium	D_5__uncultured bacterium	D_6__uncultured bacterium
f63691983979add2c557ca62bbcd6af1	D_0__Bacteria	D_1__Proteobacteria	D_2__Gammaproteobacteria	D_3__CCD24	D_4__uncultured bacterium	D_5__uncultured bacterium	D_6__uncultured bacterium
2de854ed6d752a8f76b368930cbcc242	D_0__Bacteria	D_1__Bacteroidetes	D_2__Bacteroidia	D_3__Flavobacteriales	D_4__Weeksellaceae
943b91dbef310ab4fb07ad1867cc1c77	D_0__Bacteria	D_1__Omnitrophicaeota	D_2__Omnitrophia	D_3__Omnitrophales	D_4__Omnitrophaceae	D_5__Candidatus Omnitrophus	D_6__uncultured bacterium
793ea5168b8e2464263c86ea01320a86	D_0__Bacteria	D_1__Omnitrophicaeota	D_2__Omnitrophia	D_3__Omnitrophales	D_4__Omnitrophaceae	D_5__Candidatus Omnitrophus
7090e6f1dac4d4ee9fb02b511050df07	D_0__Bacteria	D_1__Acidobacteria	D_2__Subgroup 6	D_3__uncultured bacterium	D_4__uncultured bacterium	D_5__uncultured bacterium	D_6__uncultured bacterium
4cb680f970413927aac6d0e57f6b66be	D_0__Bacteria	D_1__Patescibacteria	D_2__Parcubacteria
b619c9c34dd9a2666341a1aeb5f772d2	D_0__Bacteria	D_1__Omnitrophicaeota	D_2__Omnitrophia	D_3__Omnitrophales	D_4__Omnitrophaceae	D_5__Candidatus Omnitrophus	D_6__uncultured bacterium
a619a43a16fe4ed28409d718754cacc1	D_0__Bacteria	D_1__Proteobacteria	D_2__Gammaproteobacteria	D_3__Betaproteobacteriales	D_4__Gallionellaceae	D_5__Gallionella
a8f0f1bc008a4370f0fdf6d29f8c5112	D_0__Bacteria	D_1__Bacteroidetes	D_2__Bacteroidia	D_3__Cytophagales	D_4__Microscillaceae	D_5__uncultured
1614051c102a2b3bfb4777ece03e0272	D_0__Archaea	D_1__Nanoarchaeaeota	D_2__Woesearchaeia
28cd15fe8b06c43cbe6c0d5ff6a8fe32	D_0__Bacteria	D_1__Firmicutes
b46b929bb1f6b05cec3e53102f7b6392	D_0__Bacteria	D_1__Proteobacteria	D_2__Deltaproteobacteria	D_3__RCP2-54
aa648b97eac23296cc9b8818137af12b	D_0__Bacteria	D_1__Rokubacteria	D_2__NC10	D_3__Rokubacteriales	D_4__uncultured bacterium	D_5__uncultured bacterium	D_6__uncultured bacterium
d8138a087c658ebaf10f6f4c21c3aeec	D_0__Bacteria	D_1__Patescibacteria	D_2__ABY1	D_3__Candidatus Uhrbacteria
de3378d86cef54932908907747ee4353	D_0__Bacteria	D_1__Firmicutes	D_2__Clostridia
0ab47a1ceff03cd019a22711732b2033	D_0__Bacteria	D_1__Elusimicrobia	D_2__Elusimicrobia	D_3__Lineage IV
7ceec6bc51e1a602cd98b1cfaa274d0e	D_0__Bacteria	D_1__Patescibacteria	D_2__Parcubacteria	D_3__Candidatus Nomurabacteria
4c83420ce6c7f62a12b3b6be85709526	D_0__Bacteria	D_1__Omnitrophicaeota	D_2__uncultured bacterium	D_3__uncultured bacterium	D_4__uncultured bacterium	D_5__uncultured bacterium	D_6__uncultured bacterium
967a04ebffeba106ec59e13971ba2d50	D_0__Bacteria	D_1__Chloroflexi	D_2__Dehalococcoidia	D_3__S085	D_4__uncultured bacterium	D_5__uncultured bacterium	D_6__uncultured bacterium
fd95ea841acfde34d9d8f1ea927e6b59	D_0__Bacteria	D_1__Actinobacteria	D_2__Actinobacteria	D_3__Frankiales	D_4__Sporichthyaceae
5a271697c09326054d73bdf59879d12e	D_0__Bacteria	D_1__Patescibacteria	D_2__Parcubacteria	D_3__Candidatus Staskawiczbacteria	D_4__uncultured bacterium	D_5__uncultured bacterium	D_6__uncultured bacterium
d45e1e43dbea7aefa14306b5e2503729	D_0__Bacteria	D_1__Proteobacteria	D_2__Deltaproteobacteria	D_3__Myxococcales	D_4__bacteriap25	D_5__uncultured bacterium	D_6__uncultured bacterium
44b0942ce839d30f089d0cde9beb04fb	D_0__Bacteria	D_1__Elusimicrobia
03c22f8250d62c8db9548e8056cc3668	D_0__Bacteria	D_1__Proteobacteria	D_2__Alphaproteobacteria	D_3__Rhizobiales	D_4__Xanthobacteraceae	D_5__Rhodopseudomonas
da4fbec8d7141a9394db421c9d87a9e2	D_0__Bacteria	D_1__Proteobacteria	D_2__Gammaproteobacteria	D_3__Betaproteobacteriales	D_4__Burkholderiaceae	D_5__Aquabacterium
b73a49fa96c1d71608c66d842e93cdaf	D_0__Bacteria	D_1__Omnitrophicaeota	D_2__uncultured bacterium	D_3__uncultured bacterium	D_4__uncultured bacterium	D_5__uncultured bacterium	D_6__uncultured bacterium
69f9254a2803eacd99c8b315f3df9767	D_0__Bacteria	D_1__Omnitrophicaeota	D_2__Omnitrophia	D_3__Omnitrophales	D_4__Omnitrophaceae	D_5__Candidatus Omnitrophus	D_6__uncultured bacterium
8fe6d5fd9b19a2b229d35ba10101fc76	D_0__Bacteria	D_1__Omnitrophicaeota
481adcf82ef4dcaba0090ee4711bb35b	D_0__Bacteria	D_1__Proteobacteria	D_2__Gammaproteobacteria	D_3__Betaproteobacteriales	D_4__Burkholderiaceae	D_5__Acidovorax
4f856ccb274eaf90a8775e73c1cd11ab	D_0__Archaea	D_1__Nanoarchaeaeota	D_2__Woesearchaeia
12fb7c23276f4c4e440163ccdbb89b99	D_0__Bacteria	D_1__Firmicutes	D_2__Clostridia	D_3__Clostridiales	D_4__Ruminococcaceae	D_5__Faecalibacterium	D_6__uncultured bacterium
00e2222f29060a752284adb2e4b5c127	D_0__Bacteria	D_1__Proteobacteria	D_2__Gammaproteobacteria	D_3__Diplorickettsiales	D_4__Diplorickettsiaceae	D_5__Aquicella	D_6__uncultured bacterium
6c99ca8cb0493182ed5650e6101c5ec5	D_0__Bacteria	D_1__Patescibacteria	D_2__Parcubacteria	D_3__Candidatus Moranbacteria
aaf9e82c69584775f715fa875f5e2429	D_0__Bacteria	D_1__Proteobacteria	D_2__Alphaproteobacteria	D_3__Sphingomonadales	D_4__Sphingomonadaceae	D_5__Sphingomonas
7b792823ad09134a640aeead886ee9ec	D_0__Bacteria	D_1__Proteobacteria	D_2__Gammaproteobacteria	D_3__Diplorickettsiales	D_4__Diplorickettsiaceae	D_5__uncultured
3d0ec81f8b625023d47b8b9f9f463230	D_0__Bacteria	D_1__Proteobacteria	D_2__Deltaproteobacteria	D_3__Myxococcales	D_4__bacteriap25	D_5__uncultured bacterium	D_6__uncultured bacterium
aa2c2a550837c07ab073ae98a516176a	D_0__Bacteria	D_1__Bacteroidetes	D_2__Bacteroidia	D_3__Sphingobacteriales	D_4__Lentimicrobiaceae
0fe0adedace6ff9b57f4c805ef0bcc96	D_0__Bacteria	D_1__Proteobacteria	D_2__Gammaproteobacteria	D_3__Legionellales	D_4__Legionellaceae	D_5__Legionella
e217122b259bc228ade4fbd1f130a429	D_0__Bacteria	D_1__Proteobacteria	D_2__Gammaproteobacteria	D_3__Diplorickettsiales	D_4__Diplorickettsiaceae	D_5__uncultured
2c4833913899b1e4d4af60e028fd016e	D_0__Bacteria	D_1__Proteobacteria	D_2__Deltaproteobacteria
5c1b569770a91277978def1e9559f329	D_0__Bacteria	D_1__Proteobacteria	D_2__Gammaproteobacteria
4d11b0e1844b741b4e640a6870503d64	D_0__Bacteria	D_1__Proteobacteria	D_2__Alphaproteobacteria	D_3__Rhizobiales	D_4__Xanthobacteraceae	D_5__Pseudolabrys
cb8d244f2ac6ef5651bf970d4f1ef4f0	D_0__Bacteria	D_1__Proteobacteria	D_2__Gammaproteobacteria	D_3__Methylococcales	D_4__Methylomonaceae	D_5__Crenothrix
e44d761a29aceaa5e0ae1c30322e062d	D_0__Bacteria	D_1__Patescibacteria	D_2__ABY1	D_3__Candidatus Uhrbacteria
32af173036efd83642dbe1d61251a872	D_0__Bacteria	D_1__Proteobacteria	D_2__Alphaproteobacteria	D_3__Rickettsiales	D_4__Mitochondria
89a26556ef693f2bf8239ef5bac2e739	D_0__Bacteria	D_1__Chloroflexi	D_2__Dehalococcoidia	D_3__S085	D_4__uncultured bacterium	D_5__uncultured bacterium	D_6__uncultured bacterium
5fcf6a62a0e86066222818e68a1c14b1	D_0__Bacteria	D_1__Nitrospirae	D_2__Nitrospira	D_3__Nitrospirales	D_4__Nitrospiraceae	D_5__Leptospirillum	D_6__uncultured bacterium
5dcb92539ff23799ad1098e654d0bead	D_0__Bacteria	D_1__Proteobacteria	D_2__Deltaproteobacteria	D_3__DTB120	D_4__uncultured bacterium	D_5__uncultured bacterium	D_6__uncultured bacterium
ef0d7b1fd9a959a4a2799175ec5a35f4	D_0__Bacteria	D_1__Proteobacteria	D_2__Alphaproteobacteria	D_3__Rhodobacterales	D_4__Rhodobacteraceae	D_5__Defluviimonas	D_6__uncultured bacterium
09c5acfa197a9f6464c979dc9dccdeb9	D_0__Bacteria	D_1__Nitrospirae	D_2__Nitrospira	D_3__Nitrospirales	D_4__Nitrospiraceae	D_5__Nitrospira	D_6__uncultured bacterium
6d39a94b63a260fb4dbcf502db57eb50	D_0__Bacteria	D_1__Proteobacteria	D_2__Deltaproteobacteria	D_3__Oligoflexales	D_4__Oligoflexaceae
eaa3a495ff1a50e2f1356f53e4f2f7bd	D_0__Bacteria	D_1__Omnitrophicaeota	D_2__Omnitrophia	D_3__Omnitrophales	D_4__Omnitrophaceae	D_5__Candidatus Omnitrophus	D_6__uncultured bacterium
811750eea9e046cd6880aaf780d94e35	D_0__Bacteria	D_1__Proteobacteria	D_2__Gammaproteobacteria	D_3__Acidiferrobacterales	D_4__Acidiferrobacteraceae	D_5__Sulfurifustis
276bb43b12d3e21c3385782c79cd3594	D_0__Bacteria	D_1__Patescibacteria	D_2__Parcubacteria
882deb348bd6be0cbf289d9a81b6e391	D_0__Bacteria	D_1__Cyanobacteria	D_2__Oxyphotobacteria	D_3__Chloroplast
c81ae3fec35c30ecde63689f5e22eae9	D_0__Bacteria	D_1__Nitrospirae	D_2__Nitrospira	D_3__Nitrospirales	D_4__Nitrospiraceae	D_5__Nitrospira	D_6__uncultured bacterium
4dbe14f24f2de587d61bf9965cdf38fe	D_0__Bacteria	D_1__Proteobacteria	D_2__Gammaproteobacteria	D_3__uncultured
371ceeb46ecd75cb81a703812941307d	D_0__Bacteria	D_1__Proteobacteria	D_2__Gammaproteobacteria	D_3__Betaproteobacteriales	D_4__Burkholderiaceae	D_5__Rhodoferax
f4d9958ace25fa5b112368302eeba438	D_0__Bacteria	D_1__Proteobacteria	D_2__Gammaproteobacteria	D_3__Beggiatoales	D_4__Beggiatoaceae	D_5__uncultured
3cc1ab99b8a3e31e2a2f514f93fdb4b7	D_0__Bacteria	D_1__Proteobacteria	D_2__Gammaproteobacteria	D_3__Methylococcales	D_4__Methylomonaceae	D_5__Methylomonas
bb19862003e16373da04f8680dd5dc73	D_0__Bacteria	D_1__Chlamydiae	D_2__Chlamydiae	D_3__Chlamydiales	D_4__cvE6
f728906e30d821a2960c7b55cbc4ba3d	D_0__Bacteria	D_1__Proteobacteria	D_2__Alphaproteobacteria	D_3__Paracaedibacterales	D_4__Paracaedibacteraceae	D_5__Candidatus Paracaedibacter
a2db870121aa750d2a1d3bf851378377	D_0__Bacteria	D_1__Omnitrophicaeota	D_2__uncultured bacterium	D_3__uncultured bacterium	D_4__uncultured bacterium	D_5__uncultured bacterium	D_6__uncultured bacterium
6ca5aac00357739757bf51c6f072e25b	D_0__Bacteria	D_1__Patescibacteria	D_2__ABY1	D_3__Candidatus Uhrbacteria
4a68bbdc1064731a06298887e66785f5	D_0__Bacteria	D_1__Acidobacteria	D_2__Blastocatellia (Subgroup 4)	D_3__11-24	D_4__uncultured bacterium	D_5__uncultured bacterium	D_6__uncultured bacterium
915bcc4ad71a0a441e6aa17cdcfe8d4b	D_0__Bacteria	D_1__Bacteroidetes	D_2__Bacteroidia	D_3__Sphingobacteriales
55b86e825b219660ec65c8767d4cf425	D_0__Bacteria	D_1__Patescibacteria	D_2__Parcubacteria	D_3__Candidatus Yanofskybacteria	D_4__uncultured bacterium	D_5__uncultured bacterium	D_6__uncultured bacterium
2bd9dd736bbec39fe163a5ba817dca6b	D_0__Bacteria	D_1__Patescibacteria	D_2__ABY1	D_3__Candidatus Uhrbacteria
8e538bef67f1f874f262b0238e590b65	D_0__Bacteria	D_1__Planctomycetes	D_2__BD7-11	D_3__uncultured bacterium	D_4__uncultured bacterium	D_5__uncultured bacterium	D_6__uncultured bacterium
fe535f7232c0a3bca83ac3f5620a924b	D_0__Bacteria	D_1__Nitrospirae	D_2__Nitrospira	D_3__Nitrospirales	D_4__Nitrospiraceae	D_5__Leptospirillum	D_6__uncultured bacterium
845115e81e99430d6433361eeefbddb8	D_0__Bacteria	D_1__Omnitrophicaeota	D_2__uncultured bacterium	D_3__uncultured bacterium	D_4__uncultured bacterium	D_5__uncultured bacterium	D_6__uncultured bacterium
3c188b205e0ec227d10e89583f989b45	D_0__Bacteria	D_1__Acidobacteria	D_2__Subgroup 5
f0fc956ea60b411d6823932c3cc21eca	D_0__Bacteria	D_1__Patescibacteria	D_2__ABY1	D_3__Candidatus Magasanikbacteria
8ceb1914377ed96cb8eb0505efc13c1f	D_0__Bacteria	D_1__Latescibacteria	D_2__uncultured bacterium	D_3__uncultured bacterium	D_4__uncultured bacterium	D_5__uncultured bacterium	D_6__uncultured bacterium
1ea58156eeadc4531f3f2c49e6d7e6ab	D_0__Bacteria	D_1__Nitrospirae	D_2__Nitrospira	D_3__Nitrospirales	D_4__Nitrospiraceae	D_5__Nitrospira	D_6__uncultured bacterium
816616428fe6076a9c726e1df97fdd9a	D_0__Bacteria	D_1__Omnitrophicaeota	D_2__uncultured bacterium	D_3__uncultured bacterium	D_4__uncultured bacterium	D_5__uncultured bacterium	D_6__uncultured bacterium
8133c439eba75a4b866f052df78ece31	D_0__Bacteria	D_1__Proteobacteria	D_2__Gammaproteobacteria
04829d24acd896e92b209ac69aab769d	D_0__Bacteria	D_1__Patescibacteria	D_2__Parcubacteria	D_3__Candidatus Kaiserbacteria	D_4__uncultured bacterium	D_5__uncultured bacterium	D_6__uncultured bacterium
a1f3413e43aa949ff78f9213374dced7	D_0__Bacteria	D_1__Proteobacteria	D_2__Gammaproteobacteria	D_3__Pseudomonadales	D_4__Moraxellaceae	D_5__Alkanindiges
22fc76680541f51aa8659950beea8457	D_0__Bacteria	D_1__Proteobacteria	D_2__Alphaproteobacteria	D_3__Rhizobiales	D_4__Hyphomicrobiaceae	D_5__Hyphomicrobium
ae45ecee00d28f72ae7c308ddb8d607a	D_0__Bacteria	D_1__Acidobacteria	D_2__Subgroup 17
04d30320fc3588ec9ba3c30c66d8d13a	D_0__Bacteria	D_1__Omnitrophicaeota	D_2__uncultured bacterium	D_3__uncultured bacterium	D_4__uncultured bacterium	D_5__uncultured bacterium	D_6__uncultured bacterium
c0beae9ad8ab7969fccd336d3423be48	D_0__Bacteria	D_1__Acidobacteria	D_2__Subgroup 22	D_3__uncultured bacterium	D_4__uncultured bacterium	D_5__uncultured bacterium	D_6__uncultured bacterium
d86bfeb9042cd1eee199650dee4f8817	D_0__Bacteria	D_1__Patescibacteria	D_2__Microgenomatia	D_3__Candidatus Levybacteria
15b315ed9df61337032ff4ee786b34ac	D_0__Bacteria	D_1__Proteobacteria	D_2__Deltaproteobacteria	D_3__Myxococcales	D_4__bacteriap25	D_5__uncultured bacterium	D_6__uncultured bacterium
16c55028a55a06aa15f6f33b4ced91bd	D_0__Bacteria	D_1__Proteobacteria	D_2__Gammaproteobacteria	D_3__Acidiferrobacterales	D_4__Acidiferrobacteraceae	D_5__Sulfurifustis
14bda5313ef496601fde2f729f51cc7b	D_0__Bacteria	D_1__Patescibacteria	D_2__Parcubacteria	D_3__uncultured bacterium	D_4__uncultured bacterium	D_5__uncultured bacterium	D_6__uncultured bacterium
883a1ccc96febb30b2d53ccb8714e392	D_0__Bacteria	D_1__Omnitrophicaeota	D_2__Omnitrophia	D_3__Omnitrophales	D_4__Omnitrophaceae	D_5__Candidatus Omnitrophus
248fb2c979568220033c9c8b6c30b591	D_0__Bacteria	D_1__Proteobacteria	D_2__Alphaproteobacteria	D_3__Rhizobiales	D_4__Rhizobiales Incertae Sedis	D_5__Phreatobacter	D_6__uncultured bacterium
038eef61a5098494a4f1719387126351	D_0__Bacteria	D_1__Proteobacteria	D_2__Gammaproteobacteria	D_3__Methylococcales	D_4__Methylococcaceae
ca58bbe81f264156fea3332ed729f3e1	D_0__Bacteria	D_1__Proteobacteria	D_2__Alphaproteobacteria	D_3__Rhizobiales	D_4__Hyphomicrobiaceae	D_5__Pedomicrobium	D_6__uncultured bacterium
cd4ed235369b4503a7d5704e6d5a014f	D_0__Bacteria	D_1__Proteobacteria	D_2__Gammaproteobacteria	D_3__Betaproteobacteriales	D_4__Gallionellaceae	D_5__Ferriphaselus
760e1b43770167473fe4044b6c45044d	D_0__Bacteria	D_1__Patescibacteria	D_2__Parcubacteria
ee6ea0171a89196cf4a4f5f71a517aa7	D_0__Bacteria	D_1__Patescibacteria	D_2__Parcubacteria	D_3__Candidatus Adlerbacteria
5e9d5389e4e13cc4ca2df47af0382040	D_0__Bacteria	D_1__Chloroflexi	D_2__Dehalococcoidia	D_3__SAR202 clade	D_4__uncultured bacterium	D_5__uncultured bacterium	D_6__uncultured bacterium
dfc2676918dd1565e525c195eedc6710	D_0__Bacteria	D_1__Proteobacteria	D_2__Alphaproteobacteria	D_3__Rickettsiales	D_4__Rickettsiaceae
b521a9d3baa23904147024515318ac0e	D_0__Bacteria	D_1__Patescibacteria	D_2__Gracilibacteria	D_3__Candidatus Peribacteria	D_4__uncultured bacterium	D_5__uncultured bacterium	D_6__uncultured bacterium
e129470b27286992aef1f1ea5d286389	D_0__Bacteria	D_1__Omnitrophicaeota	D_2__uncultured bacterium	D_3__uncultured bacterium	D_4__uncultured bacterium	D_5__uncultured bacterium	D_6__uncultured bacterium
349ddb0d232f3349a07759550f4d12cc	D_0__Bacteria	D_1__Omnitrophicaeota	D_2__uncultured bacterium	D_3__uncultured bacterium	D_4__uncultured bacterium	D_5__uncultured bacterium	D_6__uncultured bacterium
16b9291a0b0af41ce6f444b01b2f1630	D_0__Bacteria	D_1__Proteobacteria	D_2__Gammaproteobacteria	D_3__Betaproteobacteriales	D_4__B1-7BS	D_5__uncultured bacterium	D_6__uncultured bacterium
000b3edd67bfe98d96b19237b11d1459	D_0__Bacteria	D_1__Acidobacteria	D_2__Subgroup 6	D_3__uncultured bacterium	D_4__uncultured bacterium	D_5__uncultured bacterium	D_6__uncultured bacterium
884258c8a2e1c7c019444aaae03813db	D_0__Bacteria	D_1__Firmicutes	D_2__Bacilli	D_3__Lactobacillales	D_4__Enterococcaceae	D_5__Enterococcus
06d4b3c3f9517659999aa0752f03be92	D_0__Bacteria	D_1__Bacteroidetes	D_2__Ignavibacteria	D_3__Kryptoniales	D_4__BSV26	D_5__uncultured bacterium	D_6__uncultured bacterium
a31350b3ce9b44c17296dd787d0e58e3	D_0__Bacteria	D_1__Proteobacteria	D_2__Deltaproteobacteria	D_3__Myxococcales	D_4__bacteriap25	D_5__uncultured bacterium	D_6__uncultured bacterium
6ce3b8f0c0a373918796b060979aecb1	D_0__Bacteria	D_1__Proteobacteria	D_2__Gammaproteobacteria	D_3__Betaproteobacteriales	D_4__Burkholderiaceae	D_5__Acidovorax
7b5616b2aa7fc83e170be0e6443a1a3d	D_0__Bacteria	D_1__Omnitrophicaeota	D_2__uncultured bacterium	D_3__uncultured bacterium	D_4__uncultured bacterium	D_5__uncultured bacterium	D_6__uncultured bacterium
9dcd11c2c7d400c30f56f9efa270af71	D_0__Bacteria	D_1__Patescibacteria	D_2__ABY1	D_3__Candidatus Magasanikbacteria	D_4__uncultured bacterium	D_5__uncultured bacterium	D_6__uncultured bacterium
feff55067a8137d19de6eb07c6c0f32a	D_0__Archaea	D_1__Diapherotrites	D_2__Iainarchaeia	D_3__Iainarchaeales	D_4__uncultured archaeon	D_5__uncultured archaeon	D_6__uncultured archaeon
7be04c4185c909bed486658793654cb2	D_0__Bacteria	D_1__Proteobacteria	D_2__Deltaproteobacteria
e9eff5fb1fc7456944f4b6086c606e25	D_0__Bacteria	D_1__Proteobacteria	D_2__Alphaproteobacteria	D_3__Rickettsiales	D_4__SM2D12
6198234ae7e4b4edbff91e05846fa70d	D_0__Bacteria	D_1__Proteobacteria	D_2__Gammaproteobacteria
182ce193f5184a8ea83387a674282a33	D_0__Bacteria	D_1__Firmicutes	D_2__Clostridia
d7fbf4c6becfa793b79464ec1887418e	D_0__Bacteria	D_1__Bacteroidetes	D_2__Bacteroidia	D_3__Chitinophagales	D_4__Chitinophagaceae	D_5__Terrimonas	D_6__uncultured bacterium
f4e4539cbe718ff39654d74ec58ce3bf	D_0__Bacteria	D_1__Patescibacteria	D_2__Gracilibacteria	D_3__Candidatus Peribacteria	D_4__uncultured bacterium	D_5__uncultured bacterium	D_6__uncultured bacterium
b2d5a29437e4bec1baf157f35f68ee67	D_0__Bacteria	D_1__Patescibacteria	D_2__Gracilibacteria
a5b1cdad7fd19694d26d5b82ee5bf7d2	D_0__Bacteria	D_1__Proteobacteria	D_2__Deltaproteobacteria
eb3fd8b53a59447086d6cc6a82f72ecb	D_0__Bacteria	D_1__Bacteroidetes	D_2__Bacteroidia	D_3__Sphingobacteriales	D_4__env.OPS 17
2251e02232bd8f97b6a39ff890beaba4	D_0__Bacteria	D_1__Dependentiae	D_2__Babeliae	D_3__Babeliales	D_4__uncultured bacterium	D_5__uncultured bacterium	D_6__uncultured bacterium
de45ddc5f8127f488775587dfc3f286e	D_0__Bacteria	D_1__Planctomycetes	D_2__Planctomycetacia	D_3__Gemmatales	D_4__Gemmataceae	D_5__uncultured	D_6__uncultured bacterium
277c8479a77363c93ca6ae1205329219	D_0__Bacteria	D_1__Patescibacteria	D_2__ABY1	D_3__Candidatus Uhrbacteria
040ef8bb793089f12194b3451a9c15e6	D_0__Bacteria	D_1__Proteobacteria	D_2__Gammaproteobacteria	D_3__Methylococcales	D_4__Methylomonaceae	D_5__Methylomonas
2c5d95f90ad6e4c178bb00e77cedc6ad	D_0__Bacteria	D_1__Firmicutes	D_2__Clostridia	D_3__Clostridiales	D_4__Ruminococcaceae	D_5__Ruminiclostridium 5
c2f942b82b781872c4db039a6f0842a3	D_0__Archaea	D_1__Nanoarchaeaeota	D_2__Woesearchaeia
f670ff39f133736119f2c1985c9ef702	D_0__Bacteria	D_1__Patescibacteria	D_2__Gracilibacteria	D_3__uncultured bacterium	D_4__uncultured bacterium	D_5__uncultured bacterium	D_6__uncultured bacterium
2d84fe87ceb25406a9856470d09dda99	D_0__Bacteria	D_1__Proteobacteria	D_2__Gammaproteobacteria	D_3__Methylococcales	D_4__Methylomonaceae
61169148897661af80f8492f33eee491	D_0__Bacteria	D_1__Proteobacteria	D_2__Alphaproteobacteria	D_3__Rhizobiales	D_4__Beijerinckiaceae	D_5__Methylobacterium	D_6__uncultured bacterium
7ec689691043d198ba5df811772cd528	D_0__Bacteria	D_1__Proteobacteria	D_2__Gammaproteobacteria
e17b771d196b595251b9da28ae7b84fd	D_0__Bacteria	D_1__Patescibacteria	D_2__Parcubacteria	D_3__Candidatus Adlerbacteria	D_4__metagenome	D_5__metagenome	D_6__metagenome
c55e9142ff0a73dfa2ad37b8a6e3310d	D_0__Bacteria	D_1__Proteobacteria	D_2__Deltaproteobacteria	D_3__Oligoflexales	D_4__0319-6G20	D_5__uncultured bacterium	D_6__uncultured bacterium
1abb4c66caf565dab52d1ccf266430d6	D_0__Bacteria	D_1__Patescibacteria	D_2__Gracilibacteria	D_3__Candidatus Abawacabacteria	D_4__uncultured organism	D_5__uncultured organism	D_6__uncultured organism
cc2f5ccb967050c8c65354ba37ae14a5	D_0__Bacteria	D_1__Proteobacteria	D_2__Deltaproteobacteria	D_3__Myxococcales	D_4__bacteriap25	D_5__uncultured bacterium	D_6__uncultured bacterium
fadde027bfbb70e05d7138015143be6c	D_0__Bacteria	D_1__Bacteroidetes	D_2__Bacteroidia	D_3__Chitinophagales	D_4__Chitinophagaceae	D_5__Sediminibacterium	D_6__uncultured bacterium
3b7905a64dcb212a51bcadb91ee2b698	D_0__Bacteria	D_1__Proteobacteria	D_2__Gammaproteobacteria	D_3__Xanthomonadales	D_4__Rhodanobacteraceae	D_5__uncultured	D_6__uncultured bacterium
1ed504f4651fbd4a365be7ef64f34415	D_0__Bacteria	D_1__Proteobacteria	D_2__Gammaproteobacteria	D_3__Diplorickettsiales	D_4__Diplorickettsiaceae	D_5__uncultured	D_6__uncultured bacterium
c0f602541cb86af4d006024701ea87f1	D_0__Bacteria	D_1__Nitrospirae	D_2__Nitrospira	D_3__Nitrospirales	D_4__Nitrospiraceae	D_5__Leptospirillum	D_6__uncultured bacterium
26864680e027370847626cd509f4a67c	D_0__Bacteria	D_1__Proteobacteria	D_2__Gammaproteobacteria	D_3__Betaproteobacteriales	D_4__Burkholderiaceae	D_5__Aquabacterium	D_6__uncultured bacterium
290d58b6a0fea7a4176ec5af0ba3985d	D_0__Bacteria	D_1__Patescibacteria	D_2__Parcubacteria	D_3__Candidatus Kaiserbacteria
c86004a48e37eb1b1b3696b736e47725	D_0__Bacteria	D_1__Chloroflexi	D_2__Dehalococcoidia
0077a58c22d9f075d5a891370f879ddd	D_0__Bacteria	D_1__Proteobacteria	D_2__Alphaproteobacteria	D_3__Rhizobiales	D_4__Xanthobacteraceae	D_5__Bradyrhizobium
f985887c44296e4e9738792b3e004113	D_0__Archaea	D_1__Euryarchaeota	D_2__Thermococci	D_3__Thermococcales	D_4__Thermococcaceae	D_5__Thermococcus	D_6__uncultured Thermococcales archaeon
38be67185a67f9126c80d3b1a5f66c75	D_0__Bacteria	D_1__Firmicutes	D_2__Bacilli	D_3__Lactobacillales	D_4__Lactobacillaceae	D_5__Lactobacillus	D_6__Lactobacillus rhamnosus
42acb8d383f1cfbf0149b33966dd0687	D_0__Bacteria	D_1__Proteobacteria	D_2__Gammaproteobacteria	D_3__Gammaproteobacteria Incertae Sedis	D_4__Unknown Family	D_5__Candidatus Ovatusbacter	D_6__uncultured bacterium
fda820f312140ebf4363cf574db7af08	D_0__Bacteria	D_1__Proteobacteria	D_2__Deltaproteobacteria	D_3__Bdellovibrionales	D_4__Bdellovibrionaceae	D_5__Bdellovibrio	D_6__uncultured bacterium
26742d705ad834be5e6f79999b62bccd	D_0__Bacteria	D_1__Patescibacteria	D_2__Parcubacteria	D_3__Candidatus Jorgensenbacteria
d2ae8d8a768251bd4a2f295b95952167	D_0__Bacteria	D_1__Proteobacteria	D_2__Gammaproteobacteria	D_3__Betaproteobacteriales	D_4__Burkholderiaceae	D_5__Acidovorax
08fe3141e21188e7f1974f74ff2f2b14	D_0__Bacteria	D_1__Omnitrophicaeota	D_2__Omnitrophia	D_3__Omnitrophales	D_4__Omnitrophaceae	D_5__Candidatus Omnitrophus
0518197c35cba473c215faf04a7c68be	D_0__Bacteria	D_1__Omnitrophicaeota	D_2__uncultured bacterium	D_3__uncultured bacterium	D_4__uncultured bacterium	D_5__uncultured bacterium	D_6__uncultured bacterium
162bc3e22cfa0802ec0092cc887d106a	D_0__Bacteria	D_1__Proteobacteria	D_2__Alphaproteobacteria	D_3__Paracaedibacterales	D_4__Paracaedibacteraceae	D_5__Candidatus Paracaedibacter	D_6__uncultured bacterium
b4963dbc666292b29dc18cc6e79d16d9	D_0__Bacteria	D_1__Proteobacteria	D_2__Deltaproteobacteria	D_3__Myxococcales	D_4__Haliangiaceae	D_5__Haliangium	D_6__uncultured bacterium
3ea2d56e9264dd7789278777060ad5a7	D_0__Bacteria	D_1__Bacteroidetes	D_2__Ignavibacteria	D_3__Kryptoniales	D_4__BSV26	D_5__uncultured bacterium	D_6__uncultured bacterium
bfd38ec54d5de2411db61f3d4b85ec00	D_0__Bacteria	D_1__Bacteroidetes	D_2__Bacteroidia	D_3__Sphingobacteriales	D_4__Sphingobacteriaceae	D_5__Nubsella
64d02f5e0c5d50114f6fd4d71b0533c4	D_0__Bacteria	D_1__Patescibacteria	D_2__Microgenomatia	D_3__Candidatus Levybacteria	D_4__uncultured bacterium	D_5__uncultured bacterium	D_6__uncultured bacterium
bcf6e166362fb2548a90e26caaf1bbb3	D_0__Archaea	D_1__Thaumarchaeota
fbb54413f978c87e78709578ccc9e1de	D_0__Bacteria	D_1__Omnitrophicaeota
fa37df2329e43393f174908239525c05	D_0__Bacteria	D_1__Nitrospirae	D_2__Nitrospira	D_3__Nitrospirales	D_4__Nitrospiraceae	D_5__Leptospirillum	D_6__uncultured bacterium
8c42d2fbf93a08bc498b9c85929bd75b	D_0__Bacteria	D_1__Nitrospirae	D_2__Nitrospira	D_3__Nitrospirales	D_4__Nitrospiraceae	D_5__Nitrospira	D_6__uncultured bacterium
785c9e2b78df28a285914abbfe6c8ee5	D_0__Bacteria	D_1__Proteobacteria	D_2__Gammaproteobacteria	D_3__uncultured
c33d87bb443ee4fae8ce2af23ddf714a	D_0__Bacteria	D_1__Proteobacteria	D_2__Gammaproteobacteria	D_3__Methylococcales	D_4__Methylomonaceae	D_5__Methylomonas
f216f2e8e5ea0044588fdf7ab080dbe6	D_0__Bacteria	D_1__Proteobacteria	D_2__Deltaproteobacteria
f98bb13b2ea6295d525c935d4434d03d	D_0__Bacteria	D_1__Patescibacteria	D_2__Gracilibacteria	D_3__Candidatus Peregrinibacteria	D_4__uncultured marine bacterium	D_5__uncultured marine bacterium	D_6__uncultured marine bacterium
c95b43e7444d8eafea3bf11bf57b76f1	D_0__Bacteria	D_1__Firmicutes	D_2__Bacilli	D_3__Bacillales	D_4__Bacillaceae	D_5__Anoxybacillus
3c36471c75ed7c16be10b13c03b5ec8f	D_0__Bacteria	D_1__Cyanobacteria	D_2__Sericytochromatia
c947711f85b256ab9bbfdcdbe1707c5f	D_0__Bacteria	D_1__Verrucomicrobia	D_2__Verrucomicrobiae	D_3__Pedosphaerales	D_4__Pedosphaeraceae	D_5__uncultured bacterium	D_6__uncultured bacterium
1985bfd244ae9d1a4c3dd89930a5ee2e	D_0__Bacteria	D_1__Proteobacteria	D_2__Alphaproteobacteria	D_3__Paracaedibacterales	D_4__Paracaedibacteraceae	D_5__Candidatus Paracaedibacter	D_6__uncultured bacterium
decd56ce2ca2414f5eb41f1c57922af4	D_0__Bacteria	D_1__Patescibacteria	D_2__ABY1	D_3__Candidatus Magasanikbacteria
2d2144b48abb629ef03bfd97a244d909	D_0__Bacteria	D_1__Verrucomicrobia	D_2__Verrucomicrobiae	D_3__Pedosphaerales	D_4__Pedosphaeraceae
71bd7c7b9290a1f27904b8f70cb8fe92	D_0__Bacteria	D_1__Proteobacteria	D_2__Gammaproteobacteria	D_3__Legionellales	D_4__Legionellaceae	D_5__Legionella
497f151635590ce2bf05555fee998f5a	D_0__Bacteria	D_1__Proteobacteria	D_2__Gammaproteobacteria	D_3__Betaproteobacteriales	D_4__Neisseriaceae	D_5__uncultured
e7327e71ebce1c4b423e1f19aaf4efea	D_0__Bacteria	D_1__Nitrospirae	D_2__Nitrospira	D_3__Nitrospirales	D_4__Nitrospiraceae	D_5__Nitrospira	D_6__uncultured bacterium
bae30d0f17af638ac62ec4ccc961c378	D_0__Bacteria	D_1__Patescibacteria	D_2__Parcubacteria	D_3__Candidatus Yanofskybacteria	D_4__uncultured bacterium	D_5__uncultured bacterium	D_6__uncultured bacterium
c370f138a0eb83ab9758e01e24a6abdc	D_0__Bacteria	D_1__Patescibacteria	D_2__Parcubacteria	D_3__Candidatus Kaiserbacteria
13a919aa20b43fc7ca69a4d39744f4a9	D_0__Bacteria	D_1__Proteobacteria	D_2__Gammaproteobacteria	D_3__Betaproteobacteriales	D_4__Burkholderiaceae	D_5__Acidovorax
8990129ff3b52b492603365093b5689e	D_0__Bacteria	D_1__Entotheonellaeota	D_2__Entotheonellia	D_3__Entotheonellales	D_4__Entotheonellaceae	D_5__uncultured bacterium	D_6__uncultured bacterium
9cd815e1ce8712835022cceca38efdcc	D_0__Bacteria	D_1__Chloroflexi	D_2__Dehalococcoidia	D_3__SAR202 clade	D_4__uncultured bacterium	D_5__uncultured bacterium	D_6__uncultured bacterium
d766a4966d0716919e041b11716e2c57	D_0__Bacteria	D_1__Patescibacteria	D_2__Gracilibacteria	D_3__Candidatus Peribacteria	D_4__uncultured bacterium	D_5__uncultured bacterium	D_6__uncultured bacterium
2f8fee1706aaf4a77c5944d2f23ea271	D_0__Bacteria	D_1__Firmicutes	D_2__Clostridia
fe57446627cb851cb66263629a427df5	D_0__Bacteria	D_1__Proteobacteria	D_2__Alphaproteobacteria	D_3__Rhizobiales	D_4__Rhizobiaceae	D_5__Allorhizobium-Neorhizobium-Pararhizobium-Rhizobium	D_6__uncultured bacterium
f0ffe6c0f437c272d7f4e297a5db2c1a	D_0__Bacteria	D_1__Proteobacteria	D_2__Alphaproteobacteria	D_3__uncultured	D_4__uncultured bacterium	D_5__uncultured bacterium	D_6__uncultured bacterium
92051d1e77fcb358a1d2ab6d2f5d3050	D_0__Bacteria	D_1__Cyanobacteria	D_2__Oxyphotobacteria	D_3__Chloroplast
6a598ad66bfb1fa0864a53629fadb573	D_0__Bacteria	D_1__Proteobacteria	D_2__Deltaproteobacteria	D_3__Myxococcales	D_4__bacteriap25	D_5__uncultured bacterium	D_6__uncultured bacterium
c66aa1d8914dbba3bb9e07d5cbb0ad41	D_0__Bacteria	D_1__Proteobacteria	D_2__Alphaproteobacteria	D_3__Sphingomonadales	D_4__Sphingomonadaceae	D_5__Sphingopyxis
36d9a52c4dfc636c5f39312825326944	D_0__Bacteria	D_1__Planctomycetes	D_2__Planctomycetacia	D_3__Pirellulales	D_4__Pirellulaceae	D_5__uncultured
334fa0ce59f912cd2ae88bbf847311ba	D_0__Bacteria	D_1__Proteobacteria	D_2__Deltaproteobacteria	D_3__RCP2-54
e3556f4003ab33c9b4f6821315399c2a	D_0__Bacteria	D_1__Acidobacteria	D_2__Blastocatellia (Subgroup 4)	D_3__11-24	D_4__uncultured bacterium	D_5__uncultured bacterium	D_6__uncultured bacterium
264f0184dfea8f9bb836906139f9edb3	D_0__Bacteria	D_1__Patescibacteria	D_2__Saccharimonadia	D_3__Saccharimonadales	D_4__Saccharimonadaceae	D_5__uncultured bacterium	D_6__uncultured bacterium
09b74d1c584e86bfc1d9fdc8f277a680	D_0__Bacteria	D_1__Proteobacteria	D_2__Alphaproteobacteria	D_3__Sphingomonadales	D_4__Sphingomonadaceae	D_5__Novosphingobium	D_6__uncultured bacterium
d21835f47a27a3b0f9d4f6cd3606ffe5	D_0__Bacteria	D_1__Firmicutes
77756b205beaeb2746c9c49e53252ccd	D_0__Bacteria	D_1__Patescibacteria	D_2__Parcubacteria	D_3__Candidatus Jorgensenbacteria
c431cff866954468cb88b5f4d38cdefe	D_0__Bacteria	D_1__Chloroflexi	D_2__JG30-KF-CM66	D_3__uncultured bacterium	D_4__uncultured bacterium	D_5__uncultured bacterium	D_6__uncultured bacterium
39b84a2a89accab1ab9db3b46041c4df	D_0__Bacteria	D_1__Proteobacteria	D_2__Gammaproteobacteria	D_3__Diplorickettsiales	D_4__Diplorickettsiaceae	D_5__Aquicella	D_6__uncultured bacterium
83e48eb932b580ac2de478e77680557d	D_0__Bacteria	D_1__Patescibacteria	D_2__Parcubacteria	D_3__Candidatus Azambacteria
06fa9165152f14757ae8cf66e9de7a5e	D_0__Bacteria	D_1__Proteobacteria	D_2__Gammaproteobacteria
05c2c614027f5bcfee6d86051fcd29c2	D_0__Bacteria	D_1__Patescibacteria	D_2__Saccharimonadia	D_3__Saccharimonadales	D_4__uncultured bacterium	D_5__uncultured bacterium	D_6__uncultured bacterium
8dbed9dbb4fdc2adcb2bf0746f945f02	D_0__Bacteria	D_1__Patescibacteria	D_2__Parcubacteria
1e311ae59d8cf2d4b3f303d86d0715bd	D_0__Bacteria	D_1__Omnitrophicaeota	D_2__Omnitrophia	D_3__Omnitrophales	D_4__Omnitrophaceae	D_5__Candidatus Omnitrophus	D_6__uncultured bacterium
05ca9b283f1ed0374acb146373c21a31	D_0__Bacteria	D_1__Proteobacteria	D_2__Gammaproteobacteria	D_3__Diplorickettsiales	D_4__Diplorickettsiaceae	D_5__Aquicella	D_6__uncultured bacterium
df07bf82020657a1ac62020ed46cb5b8	D_0__Bacteria	D_1__Patescibacteria	D_2__Parcubacteria	D_3__Paceibacterales	D_4__Paceibacteraceae	D_5__Candidatus Paceibacter
7a918f21296bf80430b339a7a0c3acb2	D_0__Bacteria	D_1__Patescibacteria	D_2__ABY1	D_3__Candidatus Uhrbacteria
192c6f84794e1e141378fe3dbb5bf0be	D_0__Bacteria	D_1__Lentisphaerae	D_2__Lentisphaeria	D_3__Victivallales	D_4__Arctic95B-14	D_5__uncultured bacterium	D_6__uncultured bacterium
cfc205680548d310837e535e9552c35a	D_0__Bacteria	D_1__Firmicutes	D_2__Clostridia
1bb360ea04b66e10ef979a4d1cc2ae20	D_0__Bacteria	D_1__Spirochaetes	D_2__MVP-15	D_3__uncultured bacterium	D_4__uncultured bacterium	D_5__uncultured bacterium	D_6__uncultured bacterium
ec87290efa85661b17fe355023d002cd	D_0__Bacteria	D_1__Planctomycetes	D_2__Planctomycetacia	D_3__Planctomycetales	D_4__uncultured	D_5__uncultured bacterium	D_6__uncultured bacterium
b21c1a98c26037d7fd6301e8b843a377	D_0__Bacteria	D_1__Planctomycetes	D_2__Planctomycetacia	D_3__Pirellulales	D_4__Pirellulaceae	D_5__uncultured	D_6__uncultured bacterium
2bb4b0e6222b9e592e00e29923014fd1	D_0__Bacteria	D_1__Proteobacteria	D_2__Alphaproteobacteria	D_3__Rickettsiales	D_4__Mitochondria	D_5__uncultured organism	D_6__uncultured organism
d9663c0e2547396a7942bd82b8586270	D_0__Bacteria	D_1__Acidobacteria	D_2__Subgroup 6	D_3__uncultured bacterium	D_4__uncultured bacterium	D_5__uncultured bacterium	D_6__uncultured bacterium
472205db1cf52b3cb4c8ce88b555a98c	D_0__Bacteria	D_1__Bacteroidetes	D_2__Bacteroidia	D_3__Chitinophagales	D_4__uncultured	D_5__uncultured bacterium	D_6__uncultured bacterium
2c3b95481e7ab4fc84dfae02b01d55c5	D_0__Bacteria	D_1__AncK6	D_2__uncultured bacterium	D_3__uncultured bacterium	D_4__uncultured bacterium	D_5__uncultured bacterium	D_6__uncultured bacterium
c9aeb3aaab059759abee306239b3a622	D_0__Bacteria	D_1__Proteobacteria	D_2__Deltaproteobacteria
ee19a53b3c78fa4184d6f14c99766e99	D_0__Bacteria	D_1__Proteobacteria	D_2__Alphaproteobacteria	D_3__Rhizobiales	D_4__Rhizobiales Incertae Sedis	D_5__uncultured	D_6__uncultured bacterium
279535590e1bceb275cfe94cd39a1673	D_0__Bacteria	D_1__Proteobacteria	D_2__Gammaproteobacteria	D_3__Betaproteobacteriales	D_4__TRA3-20	D_5__uncultured bacterium	D_6__uncultured bacterium
13d66202d068d2208a101ac1ea4d46c9	D_0__Bacteria	D_1__Bacteroidetes	D_2__Bacteroidia	D_3__Sphingobacteriales	D_4__AKYH767
fdb40fd56beb0f20b73da27f55ac38d0	D_0__Bacteria	D_1__Acidobacteria	D_2__Subgroup 6
5b7c6b1c37690443aa4dae7e2e6e66f3	D_0__Bacteria	D_1__Epsilonbacteraeota	D_2__Campylobacteria	D_3__Campylobacterales	D_4__Thiovulaceae	D_5__Sulfuricurvum	D_6__uncultured bacterium
1828f1622b860140d890a2c3e6c6576c	D_0__Bacteria	D_1__Patescibacteria	D_2__Gracilibacteria	D_3__uncultured bacterium	D_4__uncultured bacterium	D_5__uncultured bacterium	D_6__uncultured bacterium
9734c9cb0784a9bd8934c1dff3fd4f8d	D_0__Bacteria	D_1__Patescibacteria	D_2__Gracilibacteria	D_3__Candidatus Peregrinibacteria	D_4__uncultured bacterium	D_5__uncultured bacterium	D_6__uncultured bacterium
cd1148f70e9c163e937c81ed62e84fbc	D_0__Bacteria	D_1__Acidobacteria	D_2__Subgroup 5	D_3__uncultured Acidobacteria bacterium	D_4__uncultured Acidobacteria bacterium	D_5__uncultured Acidobacteria bacterium	D_6__uncultured Acidobacteria bacterium
c18f997ed5f65e6cfa8ca1ca8bbd4c1a	D_0__Bacteria	D_1__Armatimonadetes	D_2__Chthonomonadetes	D_3__Chthonomonadales	D_4__uncultured bacterium	D_5__uncultured bacterium	D_6__uncultured bacterium
c9bcb39642557425a8490b0af1c8e39e	D_0__Bacteria	D_1__Proteobacteria	D_2__Deltaproteobacteria	D_3__Myxococcales	D_4__bacteriap25	D_5__uncultured bacterium	D_6__uncultured bacterium
846aa94ff78251e12187e69743f95920	D_0__Bacteria	D_1__Patescibacteria	D_2__Parcubacteria	D_3__Candidatus Nomurabacteria
b09cdaa6a3052bbf9899ad762bd52dc8	D_0__Bacteria	D_1__Proteobacteria	D_2__Alphaproteobacteria	D_3__Rhizobiales	D_4__Beijerinckiaceae	D_5__Bosea
00b1b7eda7f9b8a7a4af0b20bb02acfc	D_0__Bacteria	D_1__Proteobacteria	D_2__Alphaproteobacteria	D_3__Rhizobiales
b6d551674224bf60e72fe52ed261c0ae	D_0__Bacteria	D_1__Acidobacteria	D_2__Subgroup 6	D_3__uncultured bacterium	D_4__uncultured bacterium	D_5__uncultured bacterium	D_6__uncultured bacterium
7cbeb02641d3d252517e491310a8e0c5	D_0__Archaea	D_1__Nanoarchaeaeota	D_2__Woesearchaeia
1db238bcfe5c2e5497c7b42fefb1a73f	D_0__Bacteria	D_1__Proteobacteria	D_2__Gammaproteobacteria	D_3__eub62A3
d3e1e4b63c39c197f82a406e6699dd15	D_0__Bacteria	D_1__Proteobacteria	D_2__Gammaproteobacteria
e487cc72e4173b4d222f3c555e6d2e91	D_0__Bacteria	D_1__Proteobacteria	D_2__Alphaproteobacteria	D_3__Rickettsiales	D_4__Midichloriaceae
b5c995656a776f63e65dfaabc0288f65	D_0__Bacteria	D_1__Proteobacteria	D_2__Deltaproteobacteria	D_3__Myxococcales	D_4__Haliangiaceae	D_5__Haliangium	D_6__uncultured bacterium
fdcfda19552c8275f947f3e53ce9fec7	D_0__Bacteria	D_1__Bacteroidetes	D_2__OC31	D_3__uncultured bacterium	D_4__uncultured bacterium	D_5__uncultured bacterium	D_6__uncultured bacterium
21a9b7ec35bc70a2c5e52ded834b19ab	D_0__Bacteria	D_1__Omnitrophicaeota	D_2__uncultured bacterium	D_3__uncultured bacterium	D_4__uncultured bacterium	D_5__uncultured bacterium	D_6__uncultured bacterium
b4871d1c211498e41679ca003f5d1369	D_0__Bacteria	D_1__Proteobacteria	D_2__Gammaproteobacteria	D_3__Diplorickettsiales	D_4__Diplorickettsiaceae	D_5__uncultured	D_6__uncultured bacterium
c36671c2f73b4eedcd7bb2e6b97acc41	D_0__Bacteria	D_1__Planctomycetes	D_2__Brocadiae	D_3__Brocadiales	D_4__GWA2-50-13
ac14e70571f15a12b929d99428032f26	D_0__Bacteria	D_1__Planctomycetes	D_2__Planctomycetacia	D_3__Pirellulales	D_4__Pirellulaceae	D_5__Pir4 lineage
f0ba7c7153d46ad5a078eac8e73338bd	D_0__Bacteria	D_1__Proteobacteria	D_2__Gammaproteobacteria	D_3__Legionellales	D_4__Legionellaceae	D_5__Legionella
af1bb615e0ac8b9e2b52512dd76d34b0	D_0__Bacteria	D_1__Actinobacteria	D_2__Actinobacteria	D_3__Corynebacteriales	D_4__Corynebacteriaceae	D_5__Corynebacterium 1	D_6__uncultured bacterium
0c2f81ee8f5f316e8d06164d2edd1e95	D_0__Bacteria	D_1__Nitrospirae	D_2__Nitrospira	D_3__Nitrospirales	D_4__Nitrospiraceae	D_5__Nitrospira
554af566e24a942ac7e8037156762ac5	D_0__Bacteria	D_1__Patescibacteria	D_2__Gracilibacteria
f3e89709b4ed8b06144305ddaa7790fc	D_0__Bacteria	D_1__Proteobacteria	D_2__Alphaproteobacteria	D_3__Rickettsiales	D_4__Rickettsiaceae
854347029a9ba18418db79e5e5035923	D_0__Bacteria	D_1__Patescibacteria	D_2__ABY1	D_3__Candidatus Magasanikbacteria
e5d00a18bc834fce8c97b7dfd5ee57e6	D_0__Bacteria	D_1__Proteobacteria	D_2__Gammaproteobacteria	D_3__Pasteurellales	D_4__Pasteurellaceae	D_5__Aggregatibacter	D_6__uncultured bacterium
16c9489cb94d80b8e83d6b0aab425c70	D_0__Bacteria	D_1__Patescibacteria	D_2__Saccharimonadia	D_3__Saccharimonadales	D_4__uncultured bacterium	D_5__uncultured bacterium	D_6__uncultured bacterium
7b0c254fef1c49c224d8649530bff1c1	D_0__Bacteria	D_1__Patescibacteria	D_2__ABY1	D_3__Candidatus Magasanikbacteria
40b2ca326b9a9bff68545d2a33722b38	D_0__Bacteria	D_1__Omnitrophicaeota	D_2__uncultured bacterium	D_3__uncultured bacterium	D_4__uncultured bacterium	D_5__uncultured bacterium	D_6__uncultured bacterium
ec9943d4f6980d64b4ce8915fc16a31e	D_0__Bacteria	D_1__Patescibacteria	D_2__Gracilibacteria	D_3__Candidatus Peribacteria	D_4__uncultured bacterium	D_5__uncultured bacterium	D_6__uncultured bacterium
8f273cd857a12d7fd6b1a6392f7880f3	D_0__Bacteria	D_1__Elusimicrobia	D_2__Elusimicrobia	D_3__Lineage IV	D_4__uncultured bacterium	D_5__uncultured bacterium	D_6__uncultured bacterium
ed8f454139b5b07c2b70af65a410d796	D_0__Bacteria	D_1__Chloroflexi	D_2__Dehalococcoidia	D_3__SAR202 clade
f6ce44f016419f971beadf6f82a96ea7	D_0__Bacteria	D_1__Patescibacteria	D_2__ABY1	D_3__Candidatus Magasanikbacteria
0115dee874a9e847d2ae624dd1d860cb	D_0__Bacteria	D_1__Proteobacteria	D_2__Deltaproteobacteria	D_3__Myxococcales	D_4__bacteriap25	D_5__uncultured bacterium	D_6__uncultured bacterium
c775e46511e6a2dc0769ddc415e9fbfd	D_0__Bacteria	D_1__Proteobacteria	D_2__Gammaproteobacteria	D_3__Betaproteobacteriales	D_4__Hydrogenophilaceae	D_5__Thiobacillus
ca1c05d58a81a846caef24ae45ebd167	D_0__Bacteria	D_1__Omnitrophicaeota	D_2__uncultured bacterium	D_3__uncultured bacterium	D_4__uncultured bacterium	D_5__uncultured bacterium	D_6__uncultured bacterium
fc743006a562386f88dc671646936335	D_0__Bacteria	D_1__Actinobacteria	D_2__Actinobacteria	D_3__Micrococcales
e0f6e8a35213f487d28d25b828a1c304	D_0__Bacteria	D_1__Patescibacteria	D_2__Parcubacteria	D_3__Candidatus Yanofskybacteria	D_4__uncultured bacterium	D_5__uncultured bacterium	D_6__uncultured bacterium
c03ebc4dc35d30e40bd0670504eda803	D_0__Bacteria	D_1__Proteobacteria	D_2__Gammaproteobacteria	D_3__Acidiferrobacterales	D_4__Acidiferrobacteraceae	D_5__Sulfurifustis
45a629113455ed6f533e0b95129afdf4	D_0__Bacteria	D_1__Omnitrophicaeota	D_2__uncultured bacterium	D_3__uncultured bacterium	D_4__uncultured bacterium	D_5__uncultured bacterium	D_6__uncultured bacterium
84f7811057c815c39c57336536232390	D_0__Bacteria	D_1__Omnitrophicaeota	D_2__uncultured bacterium	D_3__uncultured bacterium	D_4__uncultured bacterium	D_5__uncultured bacterium	D_6__uncultured bacterium
f8050187c62b7cabcefe80f13bef4b52	D_0__Bacteria	D_1__Proteobacteria	D_2__Deltaproteobacteria	D_3__Myxococcales	D_4__bacteriap25	D_5__uncultured bacterium	D_6__uncultured bacterium
57165c9f72d58187bd70cc34b3d062b0	D_0__Bacteria	D_1__Proteobacteria	D_2__Gammaproteobacteria	D_3__Betaproteobacteriales	D_4__Hydrogenophilaceae	D_5__Thiobacillus	D_6__uncultured bacterium
cc13933682bc1731557ef4798677bc4c	D_0__Bacteria	D_1__Proteobacteria	D_2__Gammaproteobacteria	D_3__Betaproteobacteriales	D_4__Hydrogenophilaceae	D_5__uncultured	D_6__uncultured bacterium
185f4d10264402130bb5ed9099ca8861	D_0__Bacteria	D_1__Proteobacteria	D_2__Deltaproteobacteria	D_3__Myxococcales	D_4__bacteriap25
386b4b9f1b1927e46e28dc06e4f73a17	D_0__Bacteria	D_1__Elusimicrobia	D_2__Elusimicrobia	D_3__Lineage IV	D_4__uncultured bacterium	D_5__uncultured bacterium	D_6__uncultured bacterium
5ec960b873028a7e313bfe3bb1018db7	D_0__Bacteria	D_1__Omnitrophicaeota	D_2__uncultured bacterium	D_3__uncultured bacterium	D_4__uncultured bacterium	D_5__uncultured bacterium	D_6__uncultured bacterium
fd8bdce3f3f84fec7b38d10261ee7a58	D_0__Bacteria	D_1__Patescibacteria	D_2__Saccharimonadia	D_3__Saccharimonadales	D_4__uncultured bacterium	D_5__uncultured bacterium	D_6__uncultured bacterium
924bf41f9cc38aee6754cbdb0990d829	D_0__Archaea	D_1__Nanoarchaeaeota	D_2__Woesearchaeia
2d3508f6123784d1f2b2bfcd862efd9f	D_0__Bacteria	D_1__Planctomycetes	D_2__Planctomycetacia	D_3__Gemmatales	D_4__Gemmataceae	D_5__uncultured	D_6__uncultured bacterium
85f5ddacd907620ac160c7bc1ff86e58	D_0__Bacteria	D_1__Patescibacteria	D_2__Microgenomatia	D_3__Candidatus Daviesbacteria	D_4__uncultured bacterium	D_5__uncultured bacterium	D_6__uncultured bacterium
1346b83bc3f53f48b8b6c7f9cd364300	D_0__Bacteria	D_1__Patescibacteria	D_2__Parcubacteria	D_3__Candidatus Kaiserbacteria	D_4__uncultured bacterium	D_5__uncultured bacterium	D_6__uncultured bacterium
b4dabc22a9d0fe9756a2373677999d94	D_0__Bacteria	D_1__Patescibacteria	D_2__Parcubacteria
bbd44ff121e7286a4b7383ab476b9225	D_0__Bacteria	D_1__Patescibacteria	D_2__ABY1	D_3__Candidatus Magasanikbacteria
459605588084a02211706e0eb49ad8d3	D_0__Bacteria	D_1__Patescibacteria	D_2__ABY1	D_3__Candidatus Uhrbacteria
a46123762a4716e007241a503cfdcd0b	D_0__Bacteria	D_1__Planctomycetes	D_2__Planctomycetacia	D_3__Pirellulales	D_4__Pirellulaceae	D_5__uncultured	D_6__uncultured bacterium
23a46f139faf818514250a898a53c611	D_0__Bacteria	D_1__Bacteroidetes	D_2__Bacteroidia	D_3__Chitinophagales	D_4__Chitinophagaceae	D_5__uncultured	D_6__uncultured bacterium
c5f7ee0d7fa4e86c2b7d655b69dde81a	D_0__Bacteria	D_1__Proteobacteria	D_2__Alphaproteobacteria	D_3__Rhizobiales	D_4__Xanthobacteraceae	D_5__Bradyrhizobium
3d004533cdd4ecbb0a0fe56fd157f5a8	D_0__Bacteria	D_1__Omnitrophicaeota	D_2__Omnitrophia	D_3__Omnitrophales	D_4__Omnitrophaceae	D_5__Candidatus Omnitrophus	D_6__uncultured bacterium
4f83e975d68ff3b3386d622f81600bb6	D_0__Bacteria	D_1__Firmicutes	D_2__Clostridia
554fe77867ca2a667d59d9197dab5a8f	D_0__Bacteria	D_1__Elusimicrobia	D_2__Elusimicrobia	D_3__MVP-88
d6fb167dc4cb9c8b54f4843894fb52f5	D_0__Bacteria	D_1__Proteobacteria	D_2__Alphaproteobacteria	D_3__Rhodobacterales	D_4__Rhodobacteraceae	D_5__Rubellimicrobium	D_6__uncultured bacterium
b6b5cd6e2a9150fdb50647d9b1607d97	D_0__Bacteria	D_1__Patescibacteria	D_2__Parcubacteria	D_3__Candidatus Adlerbacteria
3654fbad108c1da83d2b6f031c9cb0c7	D_0__Bacteria	D_1__Omnitrophicaeota	D_2__uncultured bacterium	D_3__uncultured bacterium	D_4__uncultured bacterium	D_5__uncultured bacterium	D_6__uncultured bacterium
70741b1eb43d68a5ee9692d49cb3419f	D_0__Bacteria	D_1__Chloroflexi	D_2__Dehalococcoidia	D_3__SAR202 clade	D_4__uncultured bacterium	D_5__uncultured bacterium	D_6__uncultured bacterium
00fdcf45980584b4a70c59bd6e14d8b8	D_0__Bacteria	D_1__Latescibacteria	D_2__uncultured bacterium	D_3__uncultured bacterium	D_4__uncultured bacterium	D_5__uncultured bacterium	D_6__uncultured bacterium
76927d822aa99db7260dc9579de7b3c5	D_0__Archaea	D_1__Nanoarchaeaeota	D_2__Woesearchaeia
f2c35a9806eb12ded8eda42fecdeca89	D_0__Bacteria	D_1__Proteobacteria	D_2__Gammaproteobacteria	D_3__Betaproteobacteriales	D_4__Rhodocyclaceae	D_5__Thauera
4ba9e75946ab94b4b9d21f0c8d17e171	D_0__Bacteria	D_1__Patescibacteria	D_2__Parcubacteria
1139306c5a584a067ee486c5fcecbf7e	D_0__Bacteria	D_1__Proteobacteria	D_2__Gammaproteobacteria
6e0c2d14d9ebc1fa368efde8943216a1	D_0__Bacteria	D_1__Proteobacteria	D_2__Gammaproteobacteria	D_3__Gammaproteobacteria Incertae Sedis	D_4__Unknown Family	D_5__Candidatus Ovatusbacter	D_6__uncultured bacterium
a4bffb56f5c265e990e862cd276316d0	D_0__Bacteria	D_1__Proteobacteria	D_2__Deltaproteobacteria
d85505fc5fad44cb467d1bc42ae21537	D_0__Bacteria	D_1__Proteobacteria	D_2__Deltaproteobacteria	D_3__Desulfuromonadales	D_4__Desulfuromonadaceae	D_5__Desulfuromonas
51ee48d6433fc384a7bba893aff19733	D_0__Bacteria	D_1__Patescibacteria	D_2__Parcubacteria
c751e13530c42254e697b1a5d14713a3	D_0__Bacteria	D_1__Proteobacteria	D_2__Gammaproteobacteria	D_3__Betaproteobacteriales	D_4__Burkholderiaceae
896e93aa08634199afedb2e805e3e97a	D_0__Bacteria	D_1__Proteobacteria	D_2__Alphaproteobacteria	D_3__Holosporales	D_4__Holosporaceae	D_5__uncultured
ffec75a6fc8e71ff728130148823d45d	D_0__Bacteria	D_1__Rokubacteria	D_2__NC10	D_3__Rokubacteriales	D_4__uncultured bacterium	D_5__uncultured bacterium	D_6__uncultured bacterium
af4ed3551cbb9850071cdbf369a9eec6	D_0__Bacteria	D_1__Firmicutes
ddb3fc6120f7451e1c31bfb395085746	D_0__Bacteria	D_1__Proteobacteria	D_2__Alphaproteobacteria	D_3__Rhizobiales	D_4__Devosiaceae	D_5__Devosia
57f92df2a3514bc5afa15718bae736f3	D_0__Bacteria	D_1__Proteobacteria	D_2__Gammaproteobacteria	D_3__Xanthomonadales	D_4__Xanthomonadaceae	D_5__Stenotrophomonas
2ddacba5c4191b6fae3b22fb8fc6df57	D_0__Bacteria	D_1__Acidobacteria
5b5e3438df67e47a307c2adab001ea45	D_0__Bacteria	D_1__Patescibacteria	D_2__Parcubacteria	D_3__Candidatus Adlerbacteria
dda1533bcd0e2673e148749161c64f68	D_0__Bacteria	D_1__Proteobacteria	D_2__Alphaproteobacteria	D_3__Rhizobiales	D_4__Xanthobacteraceae	D_5__Rhodoplanes
358faaad862edafb31e7e326edb4c6b6	D_0__Bacteria	D_1__Proteobacteria	D_2__Deltaproteobacteria	D_3__Myxococcales	D_4__P3OB-42
6ec81f8056047ab8d9424e0192ef613b	D_0__Bacteria	D_1__Rokubacteria	D_2__NC10	D_3__Rokubacteriales	D_4__uncultured bacterium	D_5__uncultured bacterium	D_6__uncultured bacterium
eaa49bdbfa671e7935c39e477fedc67a	D_0__Bacteria	D_1__Proteobacteria	D_2__Gammaproteobacteria	D_3__uncultured
acd8449f8ac23779a881918e61b719a9	D_0__Archaea	D_1__Nanoarchaeaeota	D_2__Woesearchaeia
0a08618e5ae943b1026f6602ac2ddf4c	D_0__Bacteria	D_1__Omnitrophicaeota	D_2__uncultured bacterium	D_3__uncultured bacterium	D_4__uncultured bacterium	D_5__uncultured bacterium	D_6__uncultured bacterium
5868316170fd2de3ea716514c4bbf77d	D_0__Bacteria	D_1__Proteobacteria	D_2__Gammaproteobacteria	D_3__Coxiellales	D_4__Coxiellaceae	D_5__Coxiella	D_6__uncultured bacterium
773a57c66d15546174d397e4062a872e	D_0__Bacteria	D_1__Proteobacteria	D_2__Alphaproteobacteria	D_3__Micavibrionales
ebb7adbd9c2e52b4a309f647ce3dbb6c	D_0__Bacteria	D_1__Proteobacteria	D_2__Gammaproteobacteria	D_3__Gammaproteobacteria Incertae Sedis	D_4__Unknown Family	D_5__Candidatus Ovatusbacter	D_6__uncultured bacterium
3b5134fe8cd1502e05f00e06e6aeb081	D_0__Bacteria	D_1__Proteobacteria	D_2__Gammaproteobacteria
6467a5b4199e17c0a421073dc080a640	D_0__Archaea	D_1__Nanoarchaeaeota	D_2__Woesearchaeia
45b5f14df83fdfd2e298bb930a68b154	D_0__Bacteria	D_1__Patescibacteria	D_2__Parcubacteria
e0fc7c8e11e52153fb44349e080aa133	D_0__Bacteria	D_1__Patescibacteria	D_2__Gracilibacteria	D_3__Candidatus Peribacteria	D_4__uncultured bacterium	D_5__uncultured bacterium	D_6__uncultured bacterium
5200ab3920ce14fba3f0a9d382839485	D_0__Bacteria	D_1__Patescibacteria	D_2__Parcubacteria
b2183d62c8f781d3077f8c8e1a9b1451	D_0__Bacteria	D_1__Acidobacteria	D_2__Subgroup 6	D_3__uncultured bacterium	D_4__uncultured bacterium	D_5__uncultured bacterium	D_6__uncultured bacterium
388a5e7330514771efe9f5e642427180	D_0__Bacteria	D_1__Proteobacteria	D_2__Gammaproteobacteria	D_3__Methylococcales	D_4__Methylococcaceae
6c3a48f026c2fe2644dd56ad39c9b35f	D_0__Bacteria	D_1__Omnitrophicaeota	D_2__uncultured bacterium	D_3__uncultured bacterium	D_4__uncultured bacterium	D_5__uncultured bacterium	D_6__uncultured bacterium
295d39fc59883f2a0b135e908e293d52	D_0__Bacteria	D_1__Proteobacteria	D_2__Deltaproteobacteria	D_3__Bdellovibrionales	D_4__Bdellovibrionaceae	D_5__OM27 clade	D_6__uncultured bacterium
45723e4a6e6f080bdefe3c450434b412	D_0__Bacteria	D_1__Omnitrophicaeota	D_2__Omnitrophia	D_3__Omnitrophales	D_4__Omnitrophaceae	D_5__Candidatus Omnitrophus
8353222d715324d5bbf36f0ae207bc85	D_0__Bacteria	D_1__Zixibacteria	D_2__uncultured bacterium	D_3__uncultured bacterium	D_4__uncultured bacterium	D_5__uncultured bacterium	D_6__uncultured bacterium
08bf2b8ea5c50474b74b3110fce4d124	D_0__Bacteria	D_1__Omnitrophicaeota	D_2__uncultured bacterium	D_3__uncultured bacterium	D_4__uncultured bacterium	D_5__uncultured bacterium	D_6__uncultured bacterium
2ad64c315f5a118c2fc26d2644a8bcb7	D_0__Bacteria	D_1__Proteobacteria	D_2__Deltaproteobacteria	D_3__Myxococcales	D_4__bacteriap25	D_5__uncultured bacterium	D_6__uncultured bacterium
76c2d3d364de8d7969b581c8fd6e8f56	D_0__Bacteria	D_1__Proteobacteria	D_2__Alphaproteobacteria	D_3__Rhodovibrionales	D_4__Kiloniellaceae	D_5__uncultured
4d80394c061f8a76cbb4d5b2843ec189	D_0__Bacteria	D_1__Proteobacteria	D_2__Alphaproteobacteria	D_3__Sphingomonadales	D_4__Sphingomonadaceae	D_5__Sphingobium
cf4bdd107cddc529283f184ef920d4a7	D_0__Bacteria	D_1__Proteobacteria	D_2__Gammaproteobacteria	D_3__Betaproteobacteriales	D_4__Gallionellaceae
46429382385cf7141638ae59e13a2afd	D_0__Bacteria	D_1__Proteobacteria	D_2__Gammaproteobacteria	D_3__Pseudomonadales	D_4__Moraxellaceae
8ed527066f5caa80d9087944fadbed17	D_0__Bacteria	D_1__Nitrospirae	D_2__Thermodesulfovibrionia	D_3__uncultured	D_4__uncultured bacterium	D_5__uncultured bacterium	D_6__uncultured bacterium
bc8855cc784c5bfceff7d3698b14286e	D_0__Bacteria	D_1__Proteobacteria	D_2__Deltaproteobacteria	D_3__Myxococcales	D_4__P3OB-42	D_5__uncultured bacterium	D_6__uncultured bacterium
a848392b90579b2d7b1f5b0e88bc4ee9	D_0__Bacteria	D_1__Omnitrophicaeota	D_2__uncultured bacterium	D_3__uncultured bacterium	D_4__uncultured bacterium	D_5__uncultured bacterium	D_6__uncultured bacterium
497c9a4c86da961f31f309ba4ea3bf9a	D_0__Bacteria	D_1__Patescibacteria	D_2__ABY1	D_3__Candidatus Magasanikbacteria
a117608fcc435c50b7766e9a89c43c5a	D_0__Bacteria	D_1__Actinobacteria	D_2__Actinobacteria	D_3__Corynebacteriales	D_4__Mycobacteriaceae	D_5__Mycobacterium
88e844b9842c7ec8f4f17ddf823bfa8e	D_0__Bacteria	D_1__Bacteroidetes	D_2__Bacteroidia	D_3__Flavobacteriales	D_4__Weeksellaceae	D_5__Cloacibacterium	D_6__uncultured bacterium
4414dbbffa2b5cfa2d41d189c8effa38	D_0__Bacteria	D_1__Proteobacteria	D_2__Gammaproteobacteria	D_3__Betaproteobacteriales	D_4__TRA3-20
de0790d753cfc07d79799f1e4b4d189a	D_0__Bacteria	D_1__Chlamydiae	D_2__Chlamydiae	D_3__Chlamydiales	D_4__Simkaniaceae	D_5__uncultured
4268fbeb2d492ad69ed7f43c5640e8a0	D_0__Bacteria	D_1__Proteobacteria	D_2__Gammaproteobacteria	D_3__Legionellales	D_4__Legionellaceae	D_5__Legionella	D_6__uncultured bacterium
e4afe821bc3ead3bf8ed937a6821d8f2	D_0__Bacteria	D_1__Proteobacteria	D_2__Deltaproteobacteria	D_3__Myxococcales
807392f1e550dfb8c9409957e3ca8fc5	D_0__Archaea	D_1__Nanoarchaeaeota	D_2__Woesearchaeia
38bd2ad9e8501cf12253ab0f372f678e	D_0__Bacteria	D_1__Omnitrophicaeota	D_2__uncultured bacterium	D_3__uncultured bacterium	D_4__uncultured bacterium	D_5__uncultured bacterium	D_6__uncultured bacterium
438feced76f6b6dddcee2c7e633e1a38	D_0__Archaea	D_1__Nanoarchaeaeota	D_2__Woesearchaeia
282aa9cd307bb0bc4b02f9d3fb72dae8	D_0__Bacteria	D_1__Omnitrophicaeota	D_2__uncultured bacterium	D_3__uncultured bacterium	D_4__uncultured bacterium	D_5__uncultured bacterium	D_6__uncultured bacterium
00b718e5df7625309c7ea28631a9a687	D_0__Bacteria	D_1__Proteobacteria	D_2__Gammaproteobacteria	D_3__Betaproteobacteriales	D_4__Hydrogenophilaceae	D_5__uncultured
2103f66f209ba0d3a5a325ac3cbcacc8	D_0__Bacteria	D_1__Patescibacteria	D_2__ABY1	D_3__Candidatus Magasanikbacteria	D_4__uncultured bacterium	D_5__uncultured bacterium	D_6__uncultured bacterium
6acb8f83d84047d1b67da8e7d441a1e6	D_0__Bacteria	D_1__Proteobacteria	D_2__Alphaproteobacteria	D_3__Rhizobiales	D_4__Rhizobiaceae
bb3c7aa3a6d0d32a9291525b19bf9918	D_0__Bacteria	D_1__Patescibacteria	D_2__ABY1
d6c8df6e46c8d3383fe29d279c3abc03	D_0__Archaea	D_1__Nanoarchaeaeota	D_2__Woesearchaeia
e4e98c92214af6f7a31e6d06699f721d	D_0__Bacteria	D_1__Proteobacteria	D_2__Deltaproteobacteria	D_3__Oligoflexales	D_4__0319-6G20	D_5__uncultured bacterium	D_6__uncultured bacterium
eec35324b4c808b0e5d46ed9cd55ca36	D_0__Bacteria	D_1__Omnitrophicaeota	D_2__uncultured bacterium	D_3__uncultured bacterium	D_4__uncultured bacterium	D_5__uncultured bacterium	D_6__uncultured bacterium
4ec71c7c9da9c6c643d4945b48972d17	D_0__Bacteria	D_1__Proteobacteria	D_2__Gammaproteobacteria	D_3__Legionellales	D_4__Legionellaceae	D_5__Legionella
5ffe221d966d02e60602bd286507cad3	D_0__Bacteria	D_1__Firmicutes	D_2__Bacilli	D_3__Bacillales	D_4__Planococcaceae	D_5__Chryseomicrobium
db92a019a5f9314d3a550683bdf16fe9	D_0__Bacteria	D_1__Proteobacteria	D_2__Alphaproteobacteria	D_3__Reyranellales	D_4__Reyranellaceae	D_5__Reyranella
337025bcd507218c9822c8c4bc1dfa68	D_0__Bacteria	D_1__Proteobacteria	D_2__Alphaproteobacteria	D_3__Rhizobiales	D_4__Beijerinckiaceae	D_5__Methylobacterium	D_6__uncultured bacterium
271c0993aeb0866610e74ec90b217b5a	D_0__Bacteria	D_1__Omnitrophicaeota	D_2__uncultured bacterium	D_3__uncultured bacterium	D_4__uncultured bacterium	D_5__uncultured bacterium	D_6__uncultured bacterium
f6088ff8560475c10d3302ef41d0313f	D_0__Bacteria	D_1__Acidobacteria	D_2__Subgroup 6	D_3__uncultured bacterium	D_4__uncultured bacterium	D_5__uncultured bacterium	D_6__uncultured bacterium
8c62ec05f469e8267475f6459ef5809e	D_0__Bacteria	D_1__Omnitrophicaeota	D_2__Omnitrophia	D_3__Omnitrophales	D_4__Omnitrophaceae	D_5__Candidatus Omnitrophus	D_6__uncultured bacterium
29139f0e8175ae09bca8a8bce8817c4c	D_0__Bacteria	D_1__Omnitrophicaeota	D_2__uncultured bacterium	D_3__uncultured bacterium	D_4__uncultured bacterium	D_5__uncultured bacterium	D_6__uncultured bacterium
747fd090d4bea71647216bf8c59bdda8	D_0__Archaea	D_1__Nanoarchaeaeota	D_2__Woesearchaeia	D_3__uncultured euryarchaeote	D_4__uncultured euryarchaeote	D_5__uncultured euryarchaeote	D_6__uncultured euryarchaeote
30674eca51b9b58dfb480937e7028d81	D_0__Archaea	D_1__Nanoarchaeaeota	D_2__Woesearchaeia
9023109e6115cede09d5cb6bd660d5c8	D_0__Bacteria	D_1__Proteobacteria	D_2__Alphaproteobacteria	D_3__Sphingomonadales	D_4__Sphingomonadaceae	D_5__Sphingomonas
6bb94ac245030d7049a6ac80cf7b356f	D_0__Bacteria	D_1__Proteobacteria	D_2__Gammaproteobacteria	D_3__Betaproteobacteriales	D_4__Burkholderiaceae	D_5__Acidovorax
47fa62eedd639b6504f312c47cb38863	D_0__Bacteria	D_1__Proteobacteria	D_2__Alphaproteobacteria	D_3__Elsterales	D_4__uncultured	D_5__uncultured bacterium	D_6__uncultured bacterium
dce63781d6a958bedb2ae3f7b435c620	D_0__Bacteria	D_1__Spirochaetes	D_2__Leptospirae	D_3__Leptospirales	D_4__Leptospiraceae	D_5__Turneriella
470df155e9f1824e4569fbe71e59bbb7	D_0__Bacteria	D_1__Patescibacteria	D_2__Saccharimonadia	D_3__Saccharimonadales
e9b31910044f71227a43eda86d628d0b	D_0__Bacteria	D_1__Proteobacteria	D_2__Gammaproteobacteria	D_3__Betaproteobacteriales	D_4__Burkholderiaceae	D_5__Acidovorax
fd1d21acff072d767b25c8554f59cbed	D_0__Bacteria	D_1__Firmicutes	D_2__Bacilli	D_3__Lactobacillales	D_4__Carnobacteriaceae	D_5__Carnobacterium
0647114c7edd0e7d9a57ae86dd02c62b	D_0__Bacteria	D_1__Proteobacteria	D_2__Gammaproteobacteria	D_3__Betaproteobacteriales	D_4__Gallionellaceae	D_5__Gallionella
b288a2d8350f737a6469b5e5cf5e20ce	D_0__Bacteria	D_1__Omnitrophicaeota	D_2__uncultured bacterium	D_3__uncultured bacterium	D_4__uncultured bacterium	D_5__uncultured bacterium	D_6__uncultured bacterium
b4d7a4f4c4788db7116f894ea5e3c678	D_0__Bacteria	D_1__Bacteroidetes	D_2__Bacteroidia	D_3__Bacteroidales	D_4__Bacteroidaceae	D_5__Bacteroides	D_6__uncultured bacterium
dc2bab02948100610c1133b6fc46e136	D_0__Bacteria	D_1__Patescibacteria	D_2__Parcubacteria
2c1f3564841b1df8a7eccbc90543675b	D_0__Bacteria	D_1__Elusimicrobia	D_2__Elusimicrobia	D_3__Lineage IV
a93ea0e79003b2bc9a0b18991a3cd0cc	D_0__Bacteria	D_1__Acidobacteria	D_2__Subgroup 22	D_3__uncultured bacterium	D_4__uncultured bacterium	D_5__uncultured bacterium	D_6__uncultured bacterium
abd4e97639b032c538b31507224d5508	D_0__Bacteria	D_1__Proteobacteria	D_2__Alphaproteobacteria	D_3__Sphingomonadales	D_4__Sphingomonadaceae	D_5__Sphingomonas	D_6__uncultured bacterium
1502346adf59567fee8c9cad6c9cb550	D_0__Bacteria	D_1__Acidobacteria	D_2__Subgroup 6	D_3__uncultured bacterium	D_4__uncultured bacterium	D_5__uncultured bacterium	D_6__uncultured bacterium
e3c3373b4e6820c5dc7aa922171c2420	D_0__Bacteria	D_1__Patescibacteria	D_2__Parcubacteria	D_3__Candidatus Nomurabacteria
bba3e1db44d34d8fd275215de372b519	D_0__Bacteria	D_1__Patescibacteria	D_2__Parcubacteria	D_3__Candidatus Yanofskybacteria
db530bf936416baf654bc54d7be91799	D_0__Bacteria	D_1__Bacteroidetes	D_2__OC31	D_3__uncultured bacterium	D_4__uncultured bacterium	D_5__uncultured bacterium	D_6__uncultured bacterium
e8f6ee42fcbdf73c4a6774b5fde2fa0d	D_0__Bacteria	D_1__Proteobacteria	D_2__Gammaproteobacteria	D_3__Betaproteobacteriales	D_4__Gallionellaceae
0f84ee57e493852b53ea6b7e364071c4	D_0__Bacteria	D_1__Proteobacteria	D_2__Gammaproteobacteria	D_3__Acidiferrobacterales	D_4__Acidiferrobacteraceae	D_5__Sulfurifustis
f50883f0ae52f552cfbd1ad26b03930f	D_0__Bacteria	D_1__Nitrospirae	D_2__4-29-1	D_3__uncultured bacterium	D_4__uncultured bacterium	D_5__uncultured bacterium	D_6__uncultured bacterium
1a4d72434faaea29fdcf76e75bfec3dc	D_0__Bacteria
c7e140b4491a8e10d35e4575be3d1a40	D_0__Bacteria	D_1__Bacteroidetes	D_2__Bacteroidia	D_3__Flavobacteriales	D_4__Flavobacteriaceae	D_5__Flavobacterium
31bc3e678d15b86200c7fb8150f473b5	D_0__Bacteria	D_1__Nitrospirae	D_2__4-29-1	D_3__uncultured bacterium	D_4__uncultured bacterium	D_5__uncultured bacterium	D_6__uncultured bacterium
50527f2f8bee5d807e7bb9f53cfe5dbf	D_0__Bacteria	D_1__Proteobacteria	D_2__Gammaproteobacteria	D_3__Betaproteobacteriales	D_4__Burkholderiaceae	D_5__Hydrogenophaga	D_6__uncultured bacterium
d1bb2e0bfce3cf54820ec05ec2720c74	D_0__Bacteria	D_1__Bacteroidetes	D_2__Bacteroidia	D_3__Flavobacteriales	D_4__Crocinitomicaceae	D_5__Fluviicola
262860b2b95492ffeefe2431ef82f14e	D_0__Bacteria	D_1__Patescibacteria	D_2__ABY1	D_3__Candidatus Buchananbacteria
55cbf22de0b95086a11ed7cbbb472423	D_0__Bacteria
488c8c7f6cb819fe363d13de53cd4971	D_0__Archaea	D_1__Nanoarchaeaeota	D_2__Woesearchaeia
040fe9d6c98f3efe5a0400c3e7f87fdb	D_0__Bacteria	D_1__Proteobacteria	D_2__Gammaproteobacteria	D_3__Betaproteobacteriales	D_4__Burkholderiaceae	D_5__Polaromonas
ae93a8b5ff4495a963efba81d74b702a	D_0__Bacteria	D_1__Bacteroidetes	D_2__Bacteroidia	D_3__Cytophagales	D_4__Spirosomaceae	D_5__Dyadobacter
b0df12dfa144a8e241a86ae104a6eee0	D_0__Bacteria	D_1__Proteobacteria	D_2__Alphaproteobacteria	D_3__Caulobacterales
70f936b22477c4992113d75d30c33ca2	D_0__Bacteria	D_1__Patescibacteria	D_2__Gracilibacteria	D_3__Candidatus Peribacteria	D_4__uncultured bacterium	D_5__uncultured bacterium	D_6__uncultured bacterium
75a406ec199ea0fbc50601943bf85825	D_0__Bacteria	D_1__Proteobacteria	D_2__Deltaproteobacteria	D_3__Myxococcales	D_4__P3OB-42	D_5__uncultured bacterium	D_6__uncultured bacterium
a9a9bb66d72cafff7d8f8f13a64b4db0	D_0__Bacteria	D_1__Patescibacteria	D_2__Parcubacteria
61a5bc8b3ed9d48a489552dba3a9e22f	D_0__Bacteria	D_1__Bacteroidetes	D_2__OC31	D_3__uncultured bacterium	D_4__uncultured bacterium	D_5__uncultured bacterium	D_6__uncultured bacterium
99ec1a387cb943cc286f93a0c705ed98	D_0__Bacteria	D_1__Patescibacteria	D_2__Parcubacteria	D_3__Candidatus Yanofskybacteria	D_4__uncultured bacterium	D_5__uncultured bacterium	D_6__uncultured bacterium
057ba9b4899c1d214f76fdf6950a7ede	D_0__Bacteria	D_1__Proteobacteria	D_2__Gammaproteobacteria	D_3__Betaproteobacteriales	D_4__Nitrosomonadaceae	D_5__MND1	D_6__uncultured bacterium
42e6acd4972db6aa40f46749612c9fd7	D_0__Bacteria	D_1__Patescibacteria	D_2__Saccharimonadia	D_3__Saccharimonadales
a8a04d2a4874ac986e7eeb8b7f0730f1	D_0__Bacteria	D_1__Bacteroidetes	D_2__Bacteroidia	D_3__Sphingobacteriales	D_4__Lentimicrobiaceae	D_5__uncultured organism	D_6__uncultured organism
3af05df81037ad6d4767ed69ae3eb454	D_0__Bacteria	D_1__Proteobacteria	D_2__Gammaproteobacteria	D_3__Betaproteobacteriales	D_4__Burkholderiaceae	D_5__Acidovorax
9407b6d7b208319f7d12d0d4fec88e4d	D_0__Bacteria	D_1__Proteobacteria	D_2__Deltaproteobacteria	D_3__Myxococcales	D_4__uncultured
54f894e5c1f272c64a2e822d8f7a44a7	D_0__Bacteria	D_1__Patescibacteria	D_2__Parcubacteria
8ccf4150c0956a6a434f518a63d87c29	D_0__Bacteria	D_1__Verrucomicrobia	D_2__Verrucomicrobiae	D_3__Chthoniobacterales	D_4__Terrimicrobiaceae	D_5__Terrimicrobium	D_6__uncultured bacterium
d4532819c0b7176017d50bf1777d2202	D_0__Bacteria	D_1__Proteobacteria	D_2__Deltaproteobacteria	D_3__Myxococcales
0b31ae8ed94e771114bdbbc420c49137	D_0__Bacteria	D_1__Acidobacteria	D_2__Subgroup 6	D_3__uncultured bacterium	D_4__uncultured bacterium	D_5__uncultured bacterium	D_6__uncultured bacterium
82094f43c72736505d66456f8dcee56a	D_0__Bacteria	D_1__Proteobacteria	D_2__Deltaproteobacteria	D_3__Oligoflexales	D_4__Oligoflexaceae	D_5__uncultured	D_6__uncultured bacterium
c7b8e4ffe09a6141b296985a3a09e108	D_0__Bacteria	D_1__Omnitrophicaeota	D_2__uncultured bacterium	D_3__uncultured bacterium	D_4__uncultured bacterium	D_5__uncultured bacterium	D_6__uncultured bacterium
922ad7ee5e1177050053b6976aad36ca	D_0__Bacteria	D_1__Patescibacteria	D_2__Parcubacteria	D_3__Candidatus Kaiserbacteria
976017dff556438768446b3b09b67df2	D_0__Bacteria	D_1__Elusimicrobia	D_2__Elusimicrobia	D_3__Lineage IV
f9143dc40856e5cc27f635243cc4a381	D_0__Bacteria	D_1__GAL15	D_2__uncultured bacterium	D_3__uncultured bacterium	D_4__uncultured bacterium	D_5__uncultured bacterium	D_6__uncultured bacterium
044eeba500540743c8da4a583efbebd1	D_0__Bacteria	D_1__Elusimicrobia
b5dbc56849ba1195094cbea37d978761	D_0__Bacteria	D_1__Chlamydiae	D_2__LD1-PA32	D_3__uncultured organism	D_4__uncultured organism	D_5__uncultured organism	D_6__uncultured organism
f1daf91f778967a1216f5d61707346f9	D_0__Bacteria	D_1__Patescibacteria	D_2__ABY1	D_3__Candidatus Magasanikbacteria
3cc695c85f0488df206831b38e605e52	D_0__Bacteria	D_1__Patescibacteria	D_2__Parcubacteria	D_3__Candidatus Moranbacteria	D_4__uncultured bacterium	D_5__uncultured bacterium	D_6__uncultured bacterium
d640c8a0bfc6733f0a38abadd376dbfc	D_0__Bacteria	D_1__Patescibacteria	D_2__Microgenomatia	D_3__Candidatus Levybacteria	D_4__uncultured bacterium	D_5__uncultured bacterium	D_6__uncultured bacterium
df2ae0a42ed5946a7a3714a6d1732fb4	D_0__Bacteria	D_1__Patescibacteria	D_2__ABY1
4998e80f52fe19bda895d7807bf4a1f8	D_0__Bacteria	D_1__Patescibacteria	D_2__Parcubacteria	D_3__Candidatus Nomurabacteria
5dcf88c90b4966dd1578e7fad51a3e3e	D_0__Bacteria	D_1__Proteobacteria	D_2__Gammaproteobacteria	D_3__Betaproteobacteriales	D_4__Leeiaceae	D_5__uncultured	D_6__uncultured bacterium
dae7b237461a825c79e0c9b5937c4726	D_0__Bacteria	D_1__Proteobacteria	D_2__Gammaproteobacteria	D_3__Betaproteobacteriales	D_4__Nitrosomonadaceae	D_5__Nitrosospira
20b24790ec4d4a0d42369cbf52749225	D_0__Bacteria	D_1__Planctomycetes	D_2__Planctomycetacia	D_3__Planctomycetales	D_4__uncultured	D_5__uncultured bacterium	D_6__uncultured bacterium
e2640fc5a0cc7f480a6e0ffe88d8411f	D_0__Bacteria	D_1__Patescibacteria	D_2__Parcubacteria	D_3__Candidatus Yanofskybacteria	D_4__uncultured bacterium	D_5__uncultured bacterium	D_6__uncultured bacterium
7ac243bb7604d46526a19e6d75c9ee0c	D_0__Bacteria	D_1__Omnitrophicaeota	D_2__uncultured bacterium	D_3__uncultured bacterium	D_4__uncultured bacterium	D_5__uncultured bacterium	D_6__uncultured bacterium
8adb06e7dfd6fdc5697830a9e6daa363	D_0__Bacteria	D_1__Patescibacteria	D_2__Microgenomatia	D_3__Candidatus Levybacteria	D_4__uncultured bacterium	D_5__uncultured bacterium	D_6__uncultured bacterium
689b2b6e85eade17b20b46ef30b82769	D_0__Bacteria	D_1__Proteobacteria	D_2__Deltaproteobacteria
b77e8cd2a7eb60274204f51aeb79fde2	D_0__Bacteria	D_1__Rokubacteria	D_2__NC10	D_3__Rokubacteriales	D_4__uncultured bacterium	D_5__uncultured bacterium	D_6__uncultured bacterium
00bd390f6de19ed780ea127c47847005	D_0__Bacteria	D_1__Patescibacteria	D_2__Saccharimonadia	D_3__Saccharimonadales	D_4__uncultured bacterium	D_5__uncultured bacterium	D_6__uncultured bacterium
9dfbd668ac6c526dbe422c9c6d197379	D_0__Bacteria	D_1__Proteobacteria	D_2__Gammaproteobacteria	D_3__Betaproteobacteriales	D_4__Burkholderiaceae	D_5__Polaromonas
9df7d12bfaa6f16cf8790357264593ea	D_0__Bacteria	D_1__Patescibacteria	D_2__Gracilibacteria
f963922a9283062dc595a8674e7dda96	D_0__Bacteria	D_1__Proteobacteria	D_2__Gammaproteobacteria	D_3__Betaproteobacteriales	D_4__Hydrogenophilaceae	D_5__Thiobacillus
f436bd6fa0baaff83e7f3c749d08d8bf	D_0__Bacteria	D_1__Bacteroidetes	D_2__Bacteroidia	D_3__Chitinophagales	D_4__Chitinophagaceae	D_5__Terrimonas	D_6__uncultured bacterium
f48690532a17825893e3f4bafc7b84b2	D_0__Bacteria	D_1__Proteobacteria	D_2__Gammaproteobacteria	D_3__Betaproteobacteriales	D_4__Gallionellaceae	D_5__Gallionella
adbd559122404ae7a9c21cbca2eb5bab	D_0__Bacteria	D_1__Proteobacteria	D_2__Alphaproteobacteria	D_3__Caulobacterales	D_4__Hyphomonadaceae	D_5__Hirschia
92ecfafd3c5b3f9d7fc365947dc88f2a	D_0__Bacteria	D_1__Proteobacteria	D_2__Alphaproteobacteria	D_3__Holosporales	D_4__Holosporaceae	D_5__uncultured
159a4339bf85c07686c028adbae6f873	D_0__Bacteria	D_1__Patescibacteria	D_2__Parcubacteria	D_3__Candidatus Kaiserbacteria	D_4__uncultured bacterium	D_5__uncultured bacterium	D_6__uncultured bacterium
b52fdc17152ab3c9ea54a2dcd897be53	D_0__Bacteria	D_1__Proteobacteria	D_2__Alphaproteobacteria	D_3__Rhizobiales	D_4__Beijerinckiaceae	D_5__uncultured	D_6__uncultured bacterium
186dec6183c2aa28b97cf22b51a41c41	D_0__Bacteria	D_1__Planctomycetes	D_2__Pla3 lineage	D_3__uncultured bacterium	D_4__uncultured bacterium	D_5__uncultured bacterium	D_6__uncultured bacterium
02e2d93170c1a67eea424e5e0599b8e9	D_0__Bacteria	D_1__Omnitrophicaeota	D_2__Omnitrophia	D_3__Omnitrophales	D_4__Omnitrophaceae	D_5__Candidatus Omnitrophus	D_6__uncultured bacterium
222daa768dceb49a56685e2714860473	D_0__Bacteria	D_1__Proteobacteria	D_2__Gammaproteobacteria	D_3__Betaproteobacteriales	D_4__Burkholderiaceae	D_5__Acidovorax
1b972b98b1eb057477b5e32dd9d503a6	D_0__Bacteria	D_1__Acidobacteria	D_2__Subgroup 21	D_3__uncultured bacterium	D_4__uncultured bacterium	D_5__uncultured bacterium	D_6__uncultured bacterium
30b6b0f0a48cda96b3afb1cc3389e9f3	D_0__Bacteria	D_1__Proteobacteria	D_2__Deltaproteobacteria	D_3__Myxococcales	D_4__bacteriap25	D_5__uncultured bacterium	D_6__uncultured bacterium
ed18ef8537b843739174a5d3545890c9	D_0__Bacteria	D_1__Patescibacteria	D_2__Parcubacteria
fa7399cd9be5379c5f7a35eb8659cf26	D_0__Bacteria	D_1__Patescibacteria	D_2__Parcubacteria	D_3__Candidatus Kaiserbacteria	D_4__uncultured bacterium	D_5__uncultured bacterium	D_6__uncultured bacterium
2c195b54a067ef84b378da81faae8d12	D_0__Bacteria	D_1__WOR-1	D_2__uncultured bacterium	D_3__uncultured bacterium	D_4__uncultured bacterium	D_5__uncultured bacterium	D_6__uncultured bacterium
7eb7635ddd65c16c206a0fe13e5b1107	D_0__Bacteria	D_1__Elusimicrobia	D_2__Elusimicrobia	D_3__Lineage IV
cd547e3d73b1fc2ed28c82d64806c497	D_0__Bacteria	D_1__Planctomycetes	D_2__Planctomycetacia	D_3__Planctomycetales	D_4__uncultured	D_5__uncultured bacterium	D_6__uncultured bacterium
a5dbdbb03a55487e21dddd65f9113c5b	D_0__Bacteria	D_1__Proteobacteria	D_2__Alphaproteobacteria	D_3__Sphingomonadales	D_4__Sphingomonadaceae	D_5__Sphingomonas
231f679180b4e8bc4bd2495839833afe	D_0__Bacteria	D_1__Elusimicrobia	D_2__Elusimicrobia	D_3__MVP-88	D_4__uncultured bacterium	D_5__uncultured bacterium	D_6__uncultured bacterium
63d91371c613a742ba776dce8b7f251a	D_0__Bacteria	D_1__Patescibacteria	D_2__ABY1	D_3__Candidatus Uhrbacteria
3334a3dfc463d6be5b4d0936d1cfa318	D_0__Archaea	D_1__Nanoarchaeaeota	D_2__Woesearchaeia
73ac3021b0f1de79fb1af39c5d1c96b1	D_0__Bacteria	D_1__Proteobacteria	D_2__Gammaproteobacteria	D_3__Beggiatoales	D_4__Beggiatoaceae	D_5__uncultured
c5798e1fd0766c8628f0b8fd87a93a12	D_0__Bacteria	D_1__Omnitrophicaeota	D_2__uncultured bacterium	D_3__uncultured bacterium	D_4__uncultured bacterium	D_5__uncultured bacterium	D_6__uncultured bacterium
3a4a3c4a9bae3ced2871701f8e5491a2	D_0__Bacteria	D_1__Bacteroidetes	D_2__Bacteroidia	D_3__Chitinophagales	D_4__Chitinophagaceae	D_5__uncultured
4db561c9445ad22970bd79714a702741	D_0__Bacteria	D_1__Planctomycetes	D_2__Pla3 lineage
f2f2388f0bda0da01e290feecae54c42	D_0__Bacteria	D_1__Acidobacteria	D_2__Subgroup 6	D_3__uncultured bacterium	D_4__uncultured bacterium	D_5__uncultured bacterium	D_6__uncultured bacterium
51dcee1e3f57054c8b616f1965bac127	D_0__Bacteria	D_1__Patescibacteria	D_2__Parcubacteria	D_3__Candidatus Kaiserbacteria
8b4b3ebd81d364d315a08d816e9ee71e	D_0__Bacteria	D_1__Actinobacteria	D_2__Actinobacteria	D_3__Propionibacteriales	D_4__Nocardioidaceae	D_5__Marmoricola	D_6__uncultured bacterium
734e64f0b81d1db25018e0bd32cab3fe	D_0__Bacteria	D_1__Proteobacteria	D_2__Gammaproteobacteria	D_3__Methylococcales	D_4__Methylomonaceae	D_5__Crenothrix	D_6__uncultured bacterium
d8e11ecac6916c74f349e5c1a2a6cef3	D_0__Bacteria	D_1__Patescibacteria	D_2__Microgenomatia	D_3__Candidatus Levybacteria	D_4__uncultured bacterium	D_5__uncultured bacterium	D_6__uncultured bacterium
deb8f313c217370922556bc0eba7bf4d	D_0__Bacteria	D_1__Firmicutes	D_2__Clostridia
97a5fe6c40365ad442ed3246d8c93836	D_0__Bacteria	D_1__Entotheonellaeota	D_2__Entotheonellia	D_3__Entotheonellales	D_4__Entotheonellaceae	D_5__uncultured bacterium	D_6__uncultured bacterium
4f13125886d2e8364d7fd5e48c4dedcf	D_0__Bacteria	D_1__Bacteroidetes	D_2__Bacteroidia	D_3__Sphingobacteriales	D_4__LiUU-11-161
ddb081e6056517e71747db92ea2abf35	D_0__Archaea	D_1__Nanoarchaeaeota	D_2__Woesearchaeia
a9848a76008a14a026a4e3b9d85d8705	D_0__Bacteria	D_1__Firmicutes	D_2__Clostridia
279194cc8dc2f34b50f4787bcb6c8346	D_0__Bacteria	D_1__Patescibacteria	D_2__Gracilibacteria	D_3__Candidatus Peregrinibacteria	D_4__uncultured bacterium	D_5__uncultured bacterium	D_6__uncultured bacterium
3a5bc1e6c5eeb206bd547eeaf901c8fb	D_0__Bacteria	D_1__Proteobacteria	D_2__Gammaproteobacteria	D_3__Gammaproteobacteria Incertae Sedis	D_4__Unknown Family	D_5__Candidatus Ovatusbacter	D_6__uncultured bacterium
53e37b35d7ca77a4e6404efaf3a9a8a9	D_0__Bacteria	D_1__Proteobacteria	D_2__Gammaproteobacteria	D_3__Coxiellales	D_4__Coxiellaceae	D_5__Coxiella	D_6__uncultured bacterium
aac4784d942751e5ca61bdd32509e8e5	D_0__Bacteria	D_1__Bacteroidetes	D_2__Bacteroidia	D_3__Flavobacteriales	D_4__Flavobacteriaceae	D_5__Capnocytophaga	D_6__uncultured bacterium
7b4af041b371df00c3653f796042a97e	D_0__Bacteria	D_1__Proteobacteria	D_2__Gammaproteobacteria	D_3__Betaproteobacteriales	D_4__Gallionellaceae
233cafc1a2a99a2b6c8daca022c81f6a	D_0__Bacteria	D_1__Elusimicrobia	D_2__Elusimicrobia	D_3__Lineage IV	D_4__uncultured bacterium	D_5__uncultured bacterium	D_6__uncultured bacterium
6df63b3c301b0f093fec6337d8a9e71b	D_0__Bacteria	D_1__Omnitrophicaeota	D_2__uncultured bacterium	D_3__uncultured bacterium	D_4__uncultured bacterium	D_5__uncultured bacterium	D_6__uncultured bacterium
aca9d99f3b27b55669022f62c8620b9f	D_0__Bacteria	D_1__Proteobacteria	D_2__Alphaproteobacteria	D_3__Rickettsiales	D_4__Rickettsiaceae	D_5__uncultured
756ad3ab44e4953ff188a48fc4f5ee62	D_0__Bacteria	D_1__Cyanobacteria	D_2__Melainabacteria
1b522cc4d1bdfb9c6e303dd6f1bbcf17	D_0__Bacteria	D_1__Omnitrophicaeota
723461937ee0811d0a7fa854d2f8f58c	D_0__Bacteria	D_1__Patescibacteria	D_2__Parcubacteria
eae26f01bf6c40979600f8d0bb6ce05d	D_0__Bacteria	D_1__Proteobacteria	D_2__Gammaproteobacteria
5d75adbb84cafebf3cb52d26cd627c29	D_0__Bacteria	D_1__Proteobacteria	D_2__Alphaproteobacteria	D_3__Sphingomonadales	D_4__Sphingomonadaceae	D_5__Novosphingobium	D_6__uncultured bacterium
00e1ee462143cd1e4c0c0e2becbac2c5	D_0__Bacteria	D_1__Chlamydiae	D_2__LD1-PA32	D_3__uncultured organism	D_4__uncultured organism	D_5__uncultured organism	D_6__uncultured organism
ec92f6efd05e53b14b7a167788da474d	D_0__Bacteria	D_1__Proteobacteria	D_2__Alphaproteobacteria	D_3__Rhizobiales	D_4__Beijerinckiaceae	D_5__alphaI cluster
dd89e366e6795dc41e5981a47022233e	D_0__Bacteria	D_1__Patescibacteria	D_2__Saccharimonadia	D_3__Saccharimonadales	D_4__uncultured bacterium	D_5__uncultured bacterium	D_6__uncultured bacterium
5cd58f1b5a57bb2adeedc059c3b8cb01	D_0__Archaea	D_1__Diapherotrites	D_2__Micrarchaeia
833997aac693d43255ac0cfa29a79561	D_0__Bacteria	D_1__Schekmanbacteria
fa4173a0bb0b9862bd336c471d30f09d	D_0__Bacteria	D_1__Acidobacteria	D_2__Subgroup 6	D_3__uncultured Acidobacteria bacterium	D_4__uncultured Acidobacteria bacterium	D_5__uncultured Acidobacteria bacterium	D_6__uncultured Acidobacteria bacterium
75845edf3b6418a220189ed87dcfdfca	D_0__Bacteria	D_1__Proteobacteria	D_2__Deltaproteobacteria	D_3__Syntrophobacterales	D_4__Syntrophaceae	D_5__uncultured	D_6__uncultured bacterium
d3e4ad00713b9ce4618bc769c94d4dfe	D_0__Bacteria	D_1__Proteobacteria	D_2__Alphaproteobacteria	D_3__Rhizobiales	D_4__Xanthobacteraceae	D_5__Pseudorhodoplanes	D_6__uncultured bacterium
c57f03de78e1e9a4e4c959e2165dd04e	D_0__Bacteria	D_1__Omnitrophicaeota	D_2__uncultured bacterium	D_3__uncultured bacterium	D_4__uncultured bacterium	D_5__uncultured bacterium	D_6__uncultured bacterium
81a3822aa95ea5300e550ef98b26a0b3	D_0__Bacteria	D_1__Proteobacteria	D_2__Gammaproteobacteria
f4fa8f591e6f06db5e21449ee0761be6	D_0__Bacteria	D_1__Proteobacteria	D_2__Deltaproteobacteria	D_3__Myxococcales	D_4__Polyangiaceae	D_5__Pajaroellobacter	D_6__metagenome
244846c2cfd83e95448a4c4ef4798520	D_0__Bacteria	D_1__Nitrospirae	D_2__Thermodesulfovibrionia	D_3__uncultured	D_4__uncultured bacterium	D_5__uncultured bacterium	D_6__uncultured bacterium
8a726a58d1e9e5571614caf02dba6aaf	D_0__Bacteria	D_1__Proteobacteria	D_2__Gammaproteobacteria	D_3__uncultured	D_4__uncultured bacterium	D_5__uncultured bacterium	D_6__uncultured bacterium
ef1f88fc67e0f499da74b121e3bf6d77	D_0__Bacteria	D_1__Proteobacteria	D_2__Alphaproteobacteria	D_3__Rickettsiales	D_4__SM2D12
d27a76417adb39f4d4932f77b5f3e6a5	D_0__Bacteria	D_1__Acidobacteria	D_2__Subgroup 6
34aa8f4d4b6365d50c7ff8f571d42bb1	D_0__Bacteria	D_1__Omnitrophicaeota	D_2__uncultured bacterium	D_3__uncultured bacterium	D_4__uncultured bacterium	D_5__uncultured bacterium	D_6__uncultured bacterium
6d25d53452104a5e1c2e947432a891a5	D_0__Bacteria	D_1__Patescibacteria	D_2__ABY1	D_3__Candidatus Magasanikbacteria	D_4__uncultured bacterium	D_5__uncultured bacterium	D_6__uncultured bacterium
cd15a42a5e3e715e2ca6b146590c83de	D_0__Bacteria	D_1__Proteobacteria	D_2__Alphaproteobacteria	D_3__Sphingomonadales	D_4__Sphingomonadaceae	D_5__Sphingomonas
b7d0d7a472e7c87673827425127bb479	D_0__Bacteria	D_1__Omnitrophicaeota	D_2__uncultured bacterium	D_3__uncultured bacterium	D_4__uncultured bacterium	D_5__uncultured bacterium	D_6__uncultured bacterium
903ed75b20470f94a6c78f0847c3564c	D_0__Bacteria	D_1__Elusimicrobia	D_2__Elusimicrobia	D_3__Lineage IV	D_4__uncultured bacterium	D_5__uncultured bacterium	D_6__uncultured bacterium
a11a9da43e88e774b666d8c503564537	D_0__Bacteria	D_1__Omnitrophicaeota	D_2__uncultured bacterium	D_3__uncultured bacterium	D_4__uncultured bacterium	D_5__uncultured bacterium	D_6__uncultured bacterium
d903513925468fbefb092a76a6b361b0	D_0__Bacteria	D_1__Proteobacteria	D_2__Gammaproteobacteria	D_3__Pseudomonadales	D_4__Moraxellaceae	D_5__uncultured	D_6__uncultured bacterium
648a7a30350869b527654a5bd1122f5d	D_0__Bacteria	D_1__Bacteroidetes	D_2__Bacteroidia	D_3__Sphingobacteriales	D_4__env.OPS 17
d84618eb2cd7cb985a63a2075d119858	D_0__Bacteria	D_1__Planctomycetes	D_2__Pla4 lineage	D_3__uncultured bacterium	D_4__uncultured bacterium	D_5__uncultured bacterium	D_6__uncultured bacterium
9b6820d93157c6090817630a1bd597ae	D_0__Bacteria	D_1__Planctomycetes	D_2__Planctomycetacia	D_3__Gemmatales	D_4__Gemmataceae	D_5__uncultured	D_6__uncultured bacterium
7bf68c01bbf3580d4a5586fa6f94faa5	D_0__Bacteria	D_1__Bacteroidetes	D_2__Bacteroidia	D_3__Cytophagales	D_4__Hymenobacteraceae	D_5__Hymenobacter	D_6__uncultured bacterium
4970362e5a7b6a7bf1829154ffd5b40b	D_0__Bacteria	D_1__Patescibacteria	D_2__Gracilibacteria	D_3__Candidatus Peregrinibacteria
f028372ed346e91b05c571590916d86e	D_0__Bacteria	D_1__Omnitrophicaeota	D_2__uncultured bacterium	D_3__uncultured bacterium	D_4__uncultured bacterium	D_5__uncultured bacterium	D_6__uncultured bacterium
b0b1f9760e4cf282ba0c972227e6b27d	D_0__Bacteria	D_1__Proteobacteria	D_2__Gammaproteobacteria	D_3__Betaproteobacteriales	D_4__Burkholderiaceae	D_5__Alcaligenes
a18ef667fdf35f86c71a8e9e8d5670be	D_0__Bacteria	D_1__Proteobacteria	D_2__Gammaproteobacteria	D_3__Aeromonadales	D_4__Aeromonadaceae	D_5__Aeromonas
59816b71fe96c920066e40438083b535	D_0__Bacteria	D_1__Patescibacteria	D_2__Gracilibacteria	D_3__Candidatus Peregrinibacteria	D_4__uncultured marine bacterium	D_5__uncultured marine bacterium	D_6__uncultured marine bacterium
58d142cca645cac854e1a6cdfad02e89	D_0__Bacteria	D_1__Planctomycetes	D_2__Planctomycetacia	D_3__Gemmatales	D_4__Gemmataceae	D_5__uncultured	D_6__uncultured bacterium
32b9b6a425c1d5fb7f2b252a23ddc192	D_0__Bacteria	D_1__Omnitrophicaeota	D_2__uncultured bacterium	D_3__uncultured bacterium	D_4__uncultured bacterium	D_5__uncultured bacterium	D_6__uncultured bacterium
2128dbc79ce2b3d2cc35de8e0471706b	D_0__Bacteria	D_1__Proteobacteria	D_2__Deltaproteobacteria	D_3__Myxococcales	D_4__bacteriap25
61adecf9c9f4c82c0f9e37d69c3813d0	D_0__Bacteria	D_1__Chloroflexi	D_2__Dehalococcoidia	D_3__S085	D_4__uncultured bacterium	D_5__uncultured bacterium	D_6__uncultured bacterium
df0d9439d989e1fdc40b3f1458a36502	D_0__Bacteria	D_1__Proteobacteria	D_2__Deltaproteobacteria	D_3__Myxococcales	D_4__bacteriap25	D_5__uncultured bacterium	D_6__uncultured bacterium
624571833804cb53cbf4a8b9228dd40f	D_0__Bacteria	D_1__Proteobacteria	D_2__Deltaproteobacteria	D_3__Myxococcales	D_4__bacteriap25
46966a23a2a13055a7f3a4943411003d	D_0__Bacteria	D_1__Bacteroidetes	D_2__Bacteroidia	D_3__Sphingobacteriales	D_4__env.OPS 17
59024d6d28e41338017da71b108f5811	D_0__Bacteria	D_1__Omnitrophicaeota	D_2__Omnitrophia	D_3__Omnitrophales	D_4__Omnitrophaceae	D_5__Candidatus Omnitrophus	D_6__uncultured bacterium
90ec004e55167ed29d5cae0a9bf9d98a	D_0__Bacteria	D_1__Proteobacteria	D_2__Gammaproteobacteria	D_3__Betaproteobacteriales	D_4__Neisseriaceae	D_5__uncultured	D_6__uncultured bacterium
f9a8b40193e81200efc12b6d6d30a4dc	D_0__Bacteria	D_1__Acidobacteria	D_2__Subgroup 6	D_3__uncultured bacterium	D_4__uncultured bacterium	D_5__uncultured bacterium	D_6__uncultured bacterium
e7e091651cc83a3d1f3ac28b2722e99e	D_0__Bacteria	D_1__Proteobacteria	D_2__Alphaproteobacteria	D_3__Sphingomonadales	D_4__Sphingomonadaceae	D_5__Sphingomonas
84ddeedc5d3f65174cd7377543feafff	D_0__Bacteria	D_1__Proteobacteria	D_2__Gammaproteobacteria	D_3__Coxiellales	D_4__Coxiellaceae	D_5__Coxiella
f2c231d04302f60fd34f14a3fc012588	D_0__Archaea	D_1__Nanoarchaeaeota	D_2__Woesearchaeia
3a317a0edc77708831e8136de9c0bed9	D_0__Bacteria	D_1__Proteobacteria	D_2__Deltaproteobacteria	D_3__Bdellovibrionales	D_4__Bdellovibrionaceae	D_5__OM27 clade	D_6__uncultured bacterium
05e5cb950ee76a16db9c427e3ebb94c9	D_0__Bacteria	D_1__Chloroflexi	D_2__Dehalococcoidia	D_3__SAR202 clade	D_4__uncultured bacterium	D_5__uncultured bacterium	D_6__uncultured bacterium
ab9184a1fae69c70c82d02638568d083	D_0__Bacteria	D_1__Proteobacteria	D_2__Deltaproteobacteria	D_3__Myxococcales	D_4__bacteriap25	D_5__uncultured bacterium	D_6__uncultured bacterium
b92aa43b9530f516780d3521c4387903	D_0__Bacteria	D_1__Chlamydiae	D_2__Chlamydiae	D_3__Chlamydiales	D_4__Parachlamydiaceae	D_5__Candidatus Protochlamydia
aa15bcd54e9e93c3e76e01ccc0567065	D_0__Bacteria	D_1__Chloroflexi	D_2__JG30-KF-CM66	D_3__uncultured bacterium	D_4__uncultured bacterium	D_5__uncultured bacterium	D_6__uncultured bacterium
a0b1fab625e61fdaea45aa514c78f194	D_0__Bacteria	D_1__Proteobacteria	D_2__Gammaproteobacteria	D_3__Pseudomonadales	D_4__Moraxellaceae	D_5__Acinetobacter
25407e4104c520bfcdcfd9994240afd9	D_0__Bacteria	D_1__Proteobacteria	D_2__Gammaproteobacteria	D_3__Betaproteobacteriales	D_4__Gallionellaceae	D_5__Gallionella	D_6__uncultured bacterium
fb373d7f246901b255a4465ca9a2c0af	D_0__Bacteria	D_1__Chloroflexi	D_2__Dehalococcoidia	D_3__SAR202 clade
dd50797da87ae036999e9d60aeb13e30	D_0__Bacteria	D_1__Omnitrophicaeota	D_2__Omnitrophia	D_3__Omnitrophales	D_4__Omnitrophaceae	D_5__Candidatus Omnitrophus
2cd978b5e15d30583007b640cad7445c	D_0__Bacteria	D_1__Chlamydiae	D_2__Chlamydiae	D_3__Chlamydiales
861c4e180625c4721b3ebe63692851f4	D_0__Archaea	D_1__Nanoarchaeaeota	D_2__Woesearchaeia
e3b7654265cdedbe2c97fdbdbb7d3d8a	D_0__Bacteria	D_1__Patescibacteria	D_2__Gracilibacteria
53b45147ed9ccf43b52a019053c682d6	D_0__Bacteria	D_1__Proteobacteria	D_2__Deltaproteobacteria	D_3__DTB120	D_4__uncultured bacterium	D_5__uncultured bacterium	D_6__uncultured bacterium
4c5f92f4e430987fdc8d7fb51488569b	D_0__Bacteria	D_1__Patescibacteria	D_2__Parcubacteria	D_3__Candidatus Adlerbacteria
73b35c9c773c974f53f04dcb3ab2fb09	D_0__Bacteria	D_1__Omnitrophicaeota	D_2__uncultured bacterium	D_3__uncultured bacterium	D_4__uncultured bacterium	D_5__uncultured bacterium	D_6__uncultured bacterium
22b37dcaeca4b2dea918b26b30f36496	D_0__Bacteria	D_1__Proteobacteria	D_2__Gammaproteobacteria	D_3__Betaproteobacteriales	D_4__Rhodocyclaceae	D_5__Sulfuritalea
d41ae34077effac08caba9e12a374bf9	D_0__Bacteria	D_1__Proteobacteria	D_2__Alphaproteobacteria	D_3__Sphingomonadales	D_4__Sphingomonadaceae	D_5__Sphingomonas
5be3d52c70a8887097f531a10bbc3ac3	D_0__Bacteria	D_1__Proteobacteria	D_2__Gammaproteobacteria	D_3__Legionellales	D_4__Legionellaceae	D_5__Legionella
0fb4f12edfa6a770eea15b01984b6b23	D_0__Bacteria	D_1__Patescibacteria	D_2__Parcubacteria
7593fb2067505f2628a084c8244af549	D_0__Bacteria	D_1__Bacteroidetes	D_2__Bacteroidia	D_3__Sphingobacteriales	D_4__KD3-93
4c5a22b6ee1c2470ee652f1d75e19e43	D_0__Bacteria	D_1__Elusimicrobia	D_2__Elusimicrobia	D_3__Lineage IV
91f5b2a88459fa594781af104c74b601	D_0__Bacteria	D_1__Patescibacteria
4a7d7b4fecebe0e23ab3a5cf7e58ffdd	D_0__Bacteria	D_1__Nitrospirae	D_2__Nitrospira	D_3__Nitrospirales	D_4__Nitrospiraceae	D_5__Leptospirillum	D_6__uncultured bacterium
85c7d96b5288c5eb78abe538aa6125d6	D_0__Bacteria	D_1__Proteobacteria	D_2__Deltaproteobacteria	D_3__Myxococcales
b599d7df437af09a4bbbb6461548a4e8	D_0__Bacteria	D_1__Patescibacteria	D_2__Gracilibacteria
87632b28196b041a1e4ab3a4d43b60ac	D_0__Bacteria	D_1__Bacteroidetes	D_2__Bacteroidia	D_3__Sphingobacteriales
6ab314060b424e07493db8364d3d6157	D_0__Bacteria	D_1__Proteobacteria	D_2__Gammaproteobacteria	D_3__Betaproteobacteriales	D_4__Burkholderiaceae	D_5__Delftia
822a79288eaaad71e244af9f674ccddb	D_0__Bacteria	D_1__Patescibacteria	D_2__Gracilibacteria	D_3__uncultured bacterium	D_4__uncultured bacterium	D_5__uncultured bacterium	D_6__uncultured bacterium
6719ba73b7d361d02fc68d0172a7fe87	D_0__Bacteria	D_1__Proteobacteria	D_2__Gammaproteobacteria	D_3__Betaproteobacteriales	D_4__Neisseriaceae	D_5__uncultured	D_6__uncultured bacterium
e6708edb5f7734acf069fe9d9c4761cb	D_0__Bacteria	D_1__Proteobacteria	D_2__Deltaproteobacteria	D_3__Myxococcales	D_4__Blfdi19	D_5__uncultured bacterium	D_6__uncultured bacterium
a7e9e8560edae4fb445bd5d4c409545c	D_0__Bacteria	D_1__Acidobacteria	D_2__Subgroup 5	D_3__uncultured bacterium	D_4__uncultured bacterium	D_5__uncultured bacterium	D_6__uncultured bacterium
784ab3b840195f7529cfd373581efd97	D_0__Bacteria	D_1__Proteobacteria	D_2__Gammaproteobacteria	D_3__Diplorickettsiales	D_4__Diplorickettsiaceae	D_5__uncultured	D_6__uncultured bacterium
24833fde6c249f5c75e33e611b97e62c	D_0__Bacteria	D_1__Firmicutes	D_2__Clostridia
ef928a114d6449348482cc707f143820	D_0__Bacteria	D_1__Omnitrophicaeota	D_2__uncultured bacterium	D_3__uncultured bacterium	D_4__uncultured bacterium	D_5__uncultured bacterium	D_6__uncultured bacterium
75b620ba8027b19487fdbbe527ae1f5f	D_0__Bacteria	D_1__Proteobacteria	D_2__Alphaproteobacteria	D_3__Rickettsiales	D_4__Rickettsiaceae
b959253f1d800d3316ddfa1dfd116d5f	D_0__Bacteria	D_1__Chlamydiae	D_2__Chlamydiae	D_3__Chlamydiales	D_4__Parachlamydiaceae	D_5__Candidatus Protochlamydia
dc80cda2c530284f8db6a6eb8955e554	D_0__Archaea	D_1__Nanoarchaeaeota	D_2__Woesearchaeia
cd2864e7eb547593294c99970fc1240b	D_0__Bacteria	D_1__Proteobacteria	D_2__Alphaproteobacteria	D_3__Rhodobacterales	D_4__Rhodobacteraceae
5f010fef39d2b5b5b06d1a7ff5ea9947	D_0__Bacteria	D_1__Patescibacteria	D_2__CPR2
fc5f7d0364d4e023fdaf5c8f5d452bcd	D_0__Archaea	D_1__Nanoarchaeaeota	D_2__Woesearchaeia
4669e35001bf1ee7daf7a68db785ee2b	D_0__Archaea	D_1__Nanoarchaeaeota	D_2__Woesearchaeia
bf40b130f7994b289bd24b3646756ccb	D_0__Bacteria	D_1__Proteobacteria	D_2__Gammaproteobacteria	D_3__Betaproteobacteriales	D_4__Gallionellaceae	D_5__Gallionella	D_6__uncultured bacterium
e0d0fce749af7d0661985bb39534f938	D_0__Bacteria	D_1__Proteobacteria	D_2__Deltaproteobacteria	D_3__RCP2-54
af2f24ec0432cb0fea051925ba0012b8	D_0__Bacteria	D_1__Omnitrophicaeota	D_2__uncultured bacterium	D_3__uncultured bacterium	D_4__uncultured bacterium	D_5__uncultured bacterium	D_6__uncultured bacterium
65e31c0c0f5b0d5188ef44cfae60c397	D_0__Bacteria	D_1__Chlamydiae	D_2__Chlamydiae	D_3__Chlamydiales	D_4__cvE6
58040251071c558573a89068ea05d7ee	D_0__Bacteria	D_1__Rokubacteria	D_2__NC10	D_3__Rokubacteriales	D_4__uncultured bacterium	D_5__uncultured bacterium	D_6__uncultured bacterium
fa0de46257c7e2b31a1b83f37a01ce05	D_0__Bacteria	D_1__Patescibacteria	D_2__Gracilibacteria	D_3__uncultured organism	D_4__uncultured organism	D_5__uncultured organism	D_6__uncultured organism
4e6c1808c4107e8cdfa420b03a1c4331	D_0__Bacteria	D_1__Chlamydiae	D_2__Chlamydiae	D_3__Chlamydiales	D_4__Parachlamydiaceae
347d0f8f8dececa346f4d35ce8179668	D_0__Bacteria	D_1__Proteobacteria	D_2__Alphaproteobacteria	D_3__Holosporales	D_4__Holosporaceae	D_5__uncultured	D_6__uncultured bacterium
6483b52cfef7056a691298e3bc0591c4	D_0__Bacteria	D_1__Bacteroidetes	D_2__Bacteroidia	D_3__Bacteroidales	D_4__Prevotellaceae	D_5__Prevotella	D_6__uncultured bacterium
ab331305c1b91983a421b9142dd48f8b	D_0__Bacteria	D_1__Proteobacteria	D_2__Deltaproteobacteria	D_3__Myxococcales
f29cc1cfde561feb03d3c6e2dc173767	D_0__Bacteria	D_1__Proteobacteria	D_2__Gammaproteobacteria	D_3__Betaproteobacteriales	D_4__Gallionellaceae	D_5__Gallionella	D_6__uncultured bacterium
c457ec4454e7da00d4f5078c42c9c64b	D_0__Bacteria	D_1__Chloroflexi	D_2__Dehalococcoidia	D_3__SAR202 clade
e3f5a8afa665d94ec2795ff944174a56	D_0__Bacteria	D_1__Proteobacteria	D_2__Gammaproteobacteria	D_3__Betaproteobacteriales	D_4__Gallionellaceae	D_5__Gallionella
f8240b53312dcacb2d0743cf6197c8f7	D_0__Bacteria	D_1__Elusimicrobia	D_2__Elusimicrobia	D_3__MVP-88	D_4__uncultured bacterium	D_5__uncultured bacterium	D_6__uncultured bacterium
48e859ab0ed79663acca1c959b4f5619	D_0__Bacteria	D_1__Patescibacteria	D_2__Parcubacteria
091c9ef0d3a8c682aaa672b3c5632b09	D_0__Bacteria	D_1__Acidobacteria	D_2__Subgroup 6
6b05bd70337cf69f7ab2995745934773	D_0__Bacteria	D_1__Omnitrophicaeota	D_2__uncultured bacterium	D_3__uncultured bacterium	D_4__uncultured bacterium	D_5__uncultured bacterium	D_6__uncultured bacterium
2da5ef1248f0537fc7302a532e98c86d	D_0__Bacteria	D_1__Proteobacteria	D_2__Gammaproteobacteria	D_3__Betaproteobacteriales	D_4__TRA3-20
a62d7ac8d7a7dfc94645a3f30237583a	D_0__Bacteria	D_1__Proteobacteria	D_2__Gammaproteobacteria	D_3__Betaproteobacteriales	D_4__Rhodocyclaceae	D_5__Zoogloea	D_6__uncultured bacterium
7dcdf2dbf0d434603ee1088745be9959	D_0__Bacteria	D_1__Proteobacteria	D_2__Alphaproteobacteria	D_3__Elsterales	D_4__uncultured	D_5__uncultured bacterium	D_6__uncultured bacterium
3dcb2587465064b37f0f5166df62941b	D_0__Bacteria	D_1__Proteobacteria	D_2__Gammaproteobacteria	D_3__Betaproteobacteriales	D_4__Burkholderiaceae	D_5__Massilia	D_6__uncultured bacterium
1295b33bf6607e75e793f2ee07ce2840	D_0__Bacteria	D_1__Proteobacteria	D_2__Gammaproteobacteria	D_3__Acidiferrobacterales	D_4__Acidiferrobacteraceae	D_5__Sulfurifustis	D_6__uncultured bacterium
635d47c18bb384f809b989546562b532	D_0__Bacteria	D_1__Cyanobacteria	D_2__Oxyphotobacteria	D_3__Chloroplast
2309d620dd6a99534469816371b23ac4	D_0__Bacteria	D_1__Proteobacteria	D_2__Gammaproteobacteria	D_3__Coxiellales	D_4__Coxiellaceae	D_5__Coxiella	D_6__uncultured bacterium
7388ebdfdb66f86ec25f984a5e4d6a65	D_0__Bacteria	D_1__Patescibacteria	D_2__ABY1
e8a18e83e0e449eebaf4c96f83ed5f2e	D_0__Archaea	D_1__Nanoarchaeaeota	D_2__Woesearchaeia
90c756f193a0d3e3f2475750d37bcdf4	D_0__Bacteria	D_1__Proteobacteria	D_2__Gammaproteobacteria	D_3__Betaproteobacteriales	D_4__Nitrosomonadaceae	D_5__MND1	D_6__uncultured bacterium
cdf8ebcd0524c836bb16b4f39691b8e2	D_0__Bacteria	D_1__Omnitrophicaeota	D_2__uncultured bacterium	D_3__uncultured bacterium	D_4__uncultured bacterium	D_5__uncultured bacterium	D_6__uncultured bacterium
baed31a33b621a814f79638d2509d2de	D_0__Bacteria	D_1__Acidobacteria
9391aaeeb2e764cb86a0a502bc0f9dda	D_0__Bacteria	D_1__Latescibacteria	D_2__uncultured bacterium	D_3__uncultured bacterium	D_4__uncultured bacterium	D_5__uncultured bacterium	D_6__uncultured bacterium
87007bbf6c64a466f647a3c82f1a87cd	D_0__Bacteria	D_1__Nitrospinae	D_2__Nitrospinia	D_3__Nitrospinales	D_4__Nitrospinaceae	D_5__Nitrospina
50ee237ca8d24a1313654c784006dfaa	D_0__Bacteria	D_1__Proteobacteria	D_2__Gammaproteobacteria	D_3__Acidiferrobacterales	D_4__Acidiferrobacteraceae	D_5__Sulfurifustis	D_6__uncultured bacterium
0e2727dd6318bc16bab9fd477e4ed1dc	D_0__Bacteria	D_1__Firmicutes	D_2__Clostridia
c34abb8e7ffe8c020ca69563dc81ca74	D_0__Bacteria	D_1__GAL15	D_2__uncultured bacterium	D_3__uncultured bacterium	D_4__uncultured bacterium	D_5__uncultured bacterium	D_6__uncultured bacterium
0dc87515a4a8bdb4a7ea2ec2e6f0b68f	D_0__Bacteria	D_1__Patescibacteria	D_2__ABY1	D_3__Candidatus Kerfeldbacteria	D_4__uncultured bacterium	D_5__uncultured bacterium	D_6__uncultured bacterium
690f4e075e85aac53d357444f55b368b	D_0__Bacteria	D_1__Chlamydiae	D_2__Chlamydiae	D_3__Chlamydiales	D_4__Simkaniaceae	D_5__uncultured
a7cb174e297b7059b2a863cd2bb1a472	D_0__Bacteria	D_1__Omnitrophicaeota	D_2__uncultured bacterium	D_3__uncultured bacterium	D_4__uncultured bacterium	D_5__uncultured bacterium	D_6__uncultured bacterium
12d6ff1c89ee6b1fbadd5435e4d364e5	D_0__Bacteria	D_1__Proteobacteria	D_2__Gammaproteobacteria	D_3__Betaproteobacteriales	D_4__Burkholderiaceae	D_5__Acidovorax
cfb5768c2d2087c5ea8549b5a9f2b046	D_0__Bacteria	D_1__Proteobacteria	D_2__Alphaproteobacteria	D_3__Caulobacterales	D_4__Hyphomonadaceae	D_5__SWB02	D_6__uncultured bacterium
b86009098d26415832d658e9be811ea2	Unassigned
d50aab50194543ee68d93291a973f0cb	D_0__Bacteria	D_1__Proteobacteria	D_2__Deltaproteobacteria	D_3__Myxococcales	D_4__P3OB-42
f57980fe334066571f75f673b19fa3d1	D_0__Bacteria	D_1__Patescibacteria	D_2__ABY1	D_3__Candidatus Uhrbacteria
5328c9d71410631b3b03b5a258101cf4	D_0__Bacteria	D_1__Proteobacteria	D_2__Deltaproteobacteria	D_3__Myxococcales	D_4__Blfdi19
5ee70de07374545d1bfdeca6ece3c882	D_0__Bacteria	D_1__Proteobacteria	D_2__Gammaproteobacteria	D_3__Betaproteobacteriales	D_4__Gallionellaceae	D_5__Gallionella
7c3e5f725485af1d7496bdae5b93b5d6	D_0__Bacteria	D_1__Proteobacteria	D_2__Gammaproteobacteria	D_3__Methylococcales	D_4__Methylococcaceae
f8f6028a458759dd903564fff66255dd	D_0__Bacteria	D_1__Proteobacteria	D_2__Gammaproteobacteria	D_3__B2M28	D_4__uncultured bacterium	D_5__uncultured bacterium	D_6__uncultured bacterium
742cfaa9b5ac9465b42c3ee6fa7a927c	D_0__Bacteria	D_1__Patescibacteria	D_2__Gracilibacteria	D_3__Candidatus Peribacteria	D_4__uncultured bacterium	D_5__uncultured bacterium	D_6__uncultured bacterium
73068783fe55a73bd491d30747fff45a	D_0__Bacteria	D_1__Proteobacteria	D_2__Gammaproteobacteria	D_3__Betaproteobacteriales	D_4__Rhodocyclaceae	D_5__Dechloromonas
c8d003b12c781e3182322d8eceaf3952	D_0__Bacteria	D_1__Bacteroidetes	D_2__Bacteroidia	D_3__Sphingobacteriales
9e9e29104a57cacf7808101c5aab796b	D_0__Bacteria	D_1__Proteobacteria	D_2__Gammaproteobacteria	D_3__Betaproteobacteriales	D_4__Burkholderiaceae	D_5__Acidovorax
7c0f2835e61e1a4d7fbfe83b190079ca	D_0__Bacteria	D_1__Bacteroidetes	D_2__Bacteroidia	D_3__Sphingobacteriales	D_4__Sphingobacteriaceae	D_5__Pedobacter
4f1a737cca3878ff9fe3c1623f05734a	D_0__Bacteria	D_1__Proteobacteria	D_2__Gammaproteobacteria	D_3__Betaproteobacteriales	D_4__Gallionellaceae	D_5__Sideroxydans	D_6__uncultured bacterium
f0d9b0bd8703cfbbdd0a82dae1dc08db	D_0__Bacteria	D_1__Patescibacteria	D_2__ABY1
5f47f8ec093732c730673b06f753b1b4	D_0__Bacteria	D_1__Nitrospirae	D_2__Nitrospira	D_3__Nitrospirales	D_4__Nitrospiraceae	D_5__Leptospirillum	D_6__uncultured bacterium
6afef4af2a80f39eba72fc128c9766eb	D_0__Bacteria	D_1__Patescibacteria	D_2__Saccharimonadia	D_3__Saccharimonadales	D_4__uncultured bacterium	D_5__uncultured bacterium	D_6__uncultured bacterium
1a1fa67d87e2a86102be449a93622456	D_0__Bacteria	D_1__Rokubacteria	D_2__NC10	D_3__Rokubacteriales	D_4__uncultured bacterium	D_5__uncultured bacterium	D_6__uncultured bacterium
ad7a80fe3935e96f6c00134db38e0084	D_0__Bacteria	D_1__Omnitrophicaeota	D_2__Omnitrophia	D_3__Omnitrophales	D_4__Omnitrophaceae	D_5__Candidatus Omnitrophus	D_6__uncultured bacterium
e451b263197634cbebba80547d20779d	D_0__Bacteria	D_1__Elusimicrobia	D_2__Elusimicrobia	D_3__Lineage IV	D_4__uncultured bacterium	D_5__uncultured bacterium	D_6__uncultured bacterium
ec95d33476deb90a9576c3492d5d9796	D_0__Bacteria	D_1__Proteobacteria	D_2__Deltaproteobacteria	D_3__Bdellovibrionales	D_4__Bdellovibrionaceae	D_5__Bdellovibrio	D_6__uncultured bacterium
beaef4823ef5671795f2d26363d6615e	D_0__Bacteria	D_1__Proteobacteria	D_2__Gammaproteobacteria	D_3__Xanthomonadales	D_4__Xanthomonadaceae	D_5__Stenotrophomonas
956b632306d56741393d70e2a34f7300	D_0__Bacteria	D_1__Patescibacteria	D_2__ABY1	D_3__Candidatus Magasanikbacteria
633ae24e394198c3f36517e1a766415d	D_0__Bacteria	D_1__Bacteroidetes	D_2__Bacteroidia	D_3__Cytophagales	D_4__Spirosomaceae	D_5__Dyadobacter
13878582051f0087c1f2ddc2a56a2c6a	D_0__Bacteria	D_1__Planctomycetes	D_2__Brocadiae	D_3__Brocadiales	D_4__Brocadiaceae	D_5__Candidatus Brocadia
a5708f46bbac10a17833be62caa004c0	D_0__Bacteria	D_1__Elusimicrobia	D_2__Lineage IIc	D_3__uncultured bacterium	D_4__uncultured bacterium	D_5__uncultured bacterium	D_6__uncultured bacterium
7cc6f52aea33e8a225c619cd319aabcd	D_0__Bacteria	D_1__Proteobacteria	D_2__Alphaproteobacteria	D_3__Rickettsiales	D_4__Rickettsiaceae	D_5__Candidatus Megaira	D_6__uncultured bacterium
7d5c9edb6a2c767490ac0a499b8a7b59	D_0__Bacteria	D_1__Elusimicrobia
2160f8e4474455b5f658408689890568	D_0__Bacteria	D_1__Acidobacteria	D_2__Subgroup 6	D_3__uncultured bacterium	D_4__uncultured bacterium	D_5__uncultured bacterium	D_6__uncultured bacterium
32de1942f8b006f4426d3ec7c561d6f9	D_0__Bacteria	D_1__Dadabacteria	D_2__Dadabacteriia	D_3__Dadabacteriales	D_4__uncultured bacterium	D_5__uncultured bacterium	D_6__uncultured bacterium
02b4318c72eb75ef15a26b50b271c163	D_0__Bacteria	D_1__Elusimicrobia	D_2__Endomicrobia	D_3__Endomicrobiales	D_4__Endomicrobiaceae	D_5__Candidatus Endomicrobium
272aac0c3431fd8ddfae8c7ce5c4e530	D_0__Bacteria	D_1__Proteobacteria	D_2__Deltaproteobacteria	D_3__Bdellovibrionales	D_4__Bdellovibrionaceae	D_5__OM27 clade	D_6__uncultured bacterium
5d1075bd25fa6ad2138beb03927f53c0	D_0__Bacteria	D_1__Patescibacteria	D_2__ABY1	D_3__Candidatus Magasanikbacteria	D_4__uncultured bacterium	D_5__uncultured bacterium	D_6__uncultured bacterium
2733fac5d5399dfe27f9e7c81eb552fc	D_0__Bacteria	D_1__Omnitrophicaeota	D_2__uncultured bacterium	D_3__uncultured bacterium	D_4__uncultured bacterium	D_5__uncultured bacterium	D_6__uncultured bacterium
e4a28f3bc6faa69900bf7ff8c5f51d98	D_0__Bacteria	D_1__Proteobacteria	D_2__Alphaproteobacteria	D_3__Dongiales	D_4__Dongiaceae	D_5__Dongia	D_6__uncultured bacterium
6e4946c6852a32db98b093685d384025	D_0__Bacteria	D_1__Calditrichaeota	D_2__Calditrichia	D_3__Calditrichales	D_4__Calditrichaceae	D_5__JdFR-76	D_6__uncultured bacterium
a1123075f76bd9cc752869d9972e8410	D_0__Bacteria	D_1__Proteobacteria	D_2__Gammaproteobacteria	D_3__Acidiferrobacterales	D_4__Acidiferrobacteraceae	D_5__Sulfurifustis
c7865bf1b3310241639688e791f27a39	D_0__Bacteria	D_1__Proteobacteria	D_2__Gammaproteobacteria	D_3__Betaproteobacteriales	D_4__Burkholderiaceae	D_5__Acidovorax
3abf971212c1c11f75035d5ff4c7f3a9	D_0__Bacteria	D_1__Bacteroidetes	D_2__Bacteroidia	D_3__Cytophagales	D_4__Spirosomaceae	D_5__Spirosoma
dcf886b3f92f962cee59ec90e4ea4149	D_0__Bacteria	D_1__Acidobacteria	D_2__Subgroup 6
d90b3c204981dd3f7d259f83ad69a325	D_0__Bacteria	D_1__Omnitrophicaeota	D_2__uncultured bacterium	D_3__uncultured bacterium	D_4__uncultured bacterium	D_5__uncultured bacterium	D_6__uncultured bacterium
13e5a264b4ee2fcdc504711940d6bef8	D_0__Bacteria	D_1__Omnitrophicaeota	D_2__uncultured bacterium	D_3__uncultured bacterium	D_4__uncultured bacterium	D_5__uncultured bacterium	D_6__uncultured bacterium
f0ebc1f3f8a35e964a2797c31e98411d	D_0__Bacteria	D_1__Proteobacteria	D_2__Deltaproteobacteria	D_3__Myxococcales	D_4__bacteriap25	D_5__uncultured bacterium	D_6__uncultured bacterium
04dc098bf75ff97f672f4e82a3d8254e	D_0__Bacteria	D_1__Omnitrophicaeota	D_2__uncultured bacterium	D_3__uncultured bacterium	D_4__uncultured bacterium	D_5__uncultured bacterium	D_6__uncultured bacterium
2a5d786b091a43048940e2eeec965e8d	D_0__Bacteria	D_1__Acidobacteria	D_2__Subgroup 22	D_3__uncultured bacterium	D_4__uncultured bacterium	D_5__uncultured bacterium	D_6__uncultured bacterium
7aa416b509520c1a93b238d2081097d0	D_0__Bacteria	D_1__Proteobacteria	D_2__Gammaproteobacteria	D_3__Methylococcales	D_4__Methylomonaceae
d9739e1a48bd02d80c705bb67fbf033a	D_0__Bacteria	D_1__Proteobacteria	D_2__Gammaproteobacteria	D_3__Pseudomonadales	D_4__Moraxellaceae	D_5__Acinetobacter
ce3db46ded2cc6ab1499bff026499f86	D_0__Bacteria	D_1__Planctomycetes	D_2__Planctomycetacia	D_3__Planctomycetales	D_4__uncultured	D_5__uncultured bacterium	D_6__uncultured bacterium
a7b79b14e5881003fd5276877d369df9	D_0__Bacteria	D_1__Actinobacteria	D_2__Actinobacteria	D_3__Corynebacteriales	D_4__Corynebacteriaceae	D_5__Lawsonella	D_6__uncultured bacterium
679fbaa41841d9836442908f9f1a2452	D_0__Bacteria	D_1__Proteobacteria	D_2__Gammaproteobacteria	D_3__Betaproteobacteriales	D_4__Rhodocyclaceae	D_5__Sulfuritalea	D_6__uncultured Rhodocyclaceae bacterium
d6211df4af4d18606b41796bccb9f445	D_0__Bacteria	D_1__Proteobacteria	D_2__Gammaproteobacteria	D_3__uncultured
b48ad8804851e9c77ea3ec79a308f0b6	D_0__Bacteria	D_1__Calditrichaeota	D_2__Calditrichia	D_3__Calditrichales	D_4__Calditrichaceae	D_5__JdFR-76	D_6__uncultured bacterium
75c358d678948454ba6c9d12880007c1	D_0__Bacteria	D_1__Verrucomicrobia	D_2__Verrucomicrobiae	D_3__Pedosphaerales	D_4__Pedosphaeraceae	D_5__uncultured bacterium	D_6__uncultured bacterium
e5591d739c1c8d507f8049e778158d86	D_0__Bacteria	D_1__Patescibacteria	D_2__ABY1	D_3__Candidatus Magasanikbacteria
106b2be545e0dc97551cba69a089017f	D_0__Bacteria	D_1__Patescibacteria	D_2__ABY1	D_3__Candidatus Uhrbacteria
782b3939a435d24df56a4157d6f20d5c	D_0__Bacteria	D_1__Patescibacteria	D_2__ABY1
4ba9c264fa6510623b6dc2d100798c2b	D_0__Bacteria	D_1__Proteobacteria	D_2__Gammaproteobacteria	D_3__Betaproteobacteriales	D_4__Burkholderiaceae	D_5__Cupriavidus
a9acdd90fa2f7498b03ef23c0d09a23b	D_0__Bacteria	D_1__Omnitrophicaeota	D_2__Omnitrophia	D_3__Omnitrophales	D_4__Omnitrophaceae	D_5__Candidatus Omnitrophus	D_6__uncultured bacterium
c844ccd4d92219b79b6d285258093834	D_0__Bacteria	D_1__Planctomycetes	D_2__Planctomycetacia	D_3__Pirellulales	D_4__Pirellulaceae	D_5__Pir4 lineage
9d20255d87a373806c56ec486e88be9c	D_0__Bacteria	D_1__Proteobacteria	D_2__Gammaproteobacteria	D_3__Betaproteobacteriales	D_4__TRA3-20
10db86b6568b6359137e85d49bbc7160	D_0__Bacteria	D_1__Proteobacteria	D_2__Deltaproteobacteria	D_3__Myxococcales	D_4__Haliangiaceae	D_5__Haliangium	D_6__uncultured bacterium
cbb98a1821bb142b8d0dca0334c85bde	D_0__Bacteria	D_1__Elusimicrobia	D_2__Elusimicrobia	D_3__Lineage IV	D_4__uncultured bacterium	D_5__uncultured bacterium	D_6__uncultured bacterium
94a63688b9d9055e5818f3a901521778	D_0__Bacteria	D_1__Nitrospirae	D_2__Nitrospira	D_3__Nitrospirales	D_4__Nitrospiraceae	D_5__Leptospirillum	D_6__uncultured bacterium
ac08a718e11ad55b454f11c2506285f5	Unassigned
21c00a6f51742e2a6f822534a8e7b87f	D_0__Bacteria	D_1__Proteobacteria	D_2__Deltaproteobacteria	D_3__DTB120	D_4__uncultured bacterium	D_5__uncultured bacterium	D_6__uncultured bacterium
229cdf4770e32d5f444f6522a620e89c	D_0__Bacteria	D_1__Proteobacteria	D_2__Deltaproteobacteria	D_3__Myxococcales	D_4__Blfdi19	D_5__uncultured bacterium	D_6__uncultured bacterium
d2427eb4dc6c5d77c9245aa15bd79e74	D_0__Bacteria	D_1__Omnitrophicaeota	D_2__uncultured bacterium	D_3__uncultured bacterium	D_4__uncultured bacterium	D_5__uncultured bacterium	D_6__uncultured bacterium
2c51b42a5b5e0c1c37e6d3871d02529c	D_0__Bacteria	D_1__Omnitrophicaeota	D_2__uncultured bacterium	D_3__uncultured bacterium	D_4__uncultured bacterium	D_5__uncultured bacterium	D_6__uncultured bacterium
be8f71c5346d3a04bf4e85160f76bad2	D_0__Bacteria	D_1__Chloroflexi	D_2__Dehalococcoidia	D_3__661239	D_4__uncultured bacterium	D_5__uncultured bacterium	D_6__uncultured bacterium
3d133ea37f6326579f05280b92dddf3f	D_0__Bacteria	D_1__Proteobacteria	D_2__Gammaproteobacteria
0324330f8d5feb5a05d5df95ae9f0eaf	D_0__Bacteria	D_1__Proteobacteria	D_2__Gammaproteobacteria	D_3__Halothiobacillales	D_4__Halothiobacillaceae	D_5__Thiovirga	D_6__uncultured bacterium
05c95bc6c85e062d563ec29a9abfad60	D_0__Bacteria	D_1__Proteobacteria	D_2__Gammaproteobacteria	D_3__Betaproteobacteriales	D_4__Burkholderiaceae
da75f7197b6b6f48efd436cb77c4655d	D_0__Archaea	D_1__Nanoarchaeaeota	D_2__Woesearchaeia	D_3__uncultured archaeon	D_4__uncultured archaeon	D_5__uncultured archaeon	D_6__uncultured archaeon
70fde0bd5acc5246779ff6899a6b4af7	D_0__Bacteria	D_1__Patescibacteria	D_2__ABY1	D_3__Candidatus Uhrbacteria
346855d226f52790642fac83222331fc	D_0__Bacteria	D_1__Planctomycetes	D_2__Brocadiae	D_3__Brocadiales	D_4__Brocadiaceae	D_5__Candidatus Brocadia
d88eef8c29239c9952e83e65edd3ffd7	D_0__Bacteria	D_1__Proteobacteria	D_2__Deltaproteobacteria	D_3__Myxococcales	D_4__bacteriap25	D_5__uncultured bacterium	D_6__uncultured bacterium
257f3f51a42379f42274fda14665888e	D_0__Bacteria	D_1__Planctomycetes	D_2__Pla4 lineage	D_3__uncultured bacterium	D_4__uncultured bacterium	D_5__uncultured bacterium	D_6__uncultured bacterium
ee08fbf33e35621fea292cd95daad3b0	D_0__Bacteria	D_1__Proteobacteria	D_2__Alphaproteobacteria	D_3__Rhizobiales	D_4__Hyphomicrobiaceae	D_5__Pedomicrobium	D_6__uncultured bacterium
73d0c4dc7b31895cf96f607d1b4b8885	D_0__Bacteria	D_1__Acidobacteria	D_2__Subgroup 6
bd6b2b563ee4a796f5103a0a0a49aa2b	D_0__Bacteria	D_1__Proteobacteria	D_2__Deltaproteobacteria	D_3__Myxococcales	D_4__bacteriap25	D_5__uncultured bacterium	D_6__uncultured bacterium
0805a00e072bd66cf65e3283e85afb5e	D_0__Bacteria	D_1__Elusimicrobia	D_2__Elusimicrobia	D_3__Lineage IV	D_4__uncultured bacterium	D_5__uncultured bacterium	D_6__uncultured bacterium
ed0bbe0d330b8859f604c093af933a42	D_0__Bacteria	D_1__Bacteroidetes	D_2__Bacteroidia	D_3__Cytophagales	D_4__Hymenobacteraceae	D_5__Hymenobacter
dd29c51871b104230da26792786588fd	D_0__Bacteria	D_1__Omnitrophicaeota	D_2__uncultured bacterium	D_3__uncultured bacterium	D_4__uncultured bacterium	D_5__uncultured bacterium	D_6__uncultured bacterium
0e3483c5412d84a020bb09dca6be686e	D_0__Bacteria	D_1__Proteobacteria	D_2__Deltaproteobacteria	D_3__Oligoflexales	D_4__0319-6G20	D_5__uncultured bacterium	D_6__uncultured bacterium
93dc4fda02870c66a35eea3457354cba	D_0__Bacteria	D_1__Proteobacteria	D_2__Gammaproteobacteria	D_3__Coxiellales	D_4__Coxiellaceae	D_5__Coxiella
73c954bdea9270c183c392fbaf315ea9	D_0__Bacteria	D_1__Patescibacteria	D_2__ABY1	D_3__Candidatus Magasanikbacteria	D_4__uncultured bacterium	D_5__uncultured bacterium	D_6__uncultured bacterium
13bcef119246ff3ebb1a10292b693f50	D_0__Bacteria	D_1__Patescibacteria	D_2__Parcubacteria	D_3__GWA2-38-13b	D_4__uncultured bacterium	D_5__uncultured bacterium	D_6__uncultured bacterium
79e31a1956a6b068e1f722210166a963	D_0__Archaea	D_1__Nanoarchaeaeota	D_2__Woesearchaeia
0a6660396c8ad9deb5c475a35f253c5c	D_0__Bacteria	D_1__Dependentiae	D_2__Babeliae	D_3__Babeliales	D_4__UBA12409	D_5__uncultured bacterium	D_6__uncultured bacterium
3424ea7150c6d1b264468c6b660855c1	D_0__Bacteria	D_1__Proteobacteria	D_2__Alphaproteobacteria	D_3__Sphingomonadales	D_4__Sphingomonadaceae	D_5__Sphingomonas
60fbcef5f1cb1772bfd051fb7177abcc	D_0__Bacteria	D_1__Proteobacteria	D_2__Gammaproteobacteria	D_3__Betaproteobacteriales	D_4__Nitrosomonadaceae	D_5__MND1	D_6__uncultured bacterium
fd4c796a3f36428a5ceac1d6e6375cfb	D_0__Bacteria	D_1__Patescibacteria	D_2__Gracilibacteria	D_3__Candidatus Peregrinibacteria
b176d05d1a63d674e1404215508ccaf6	D_0__Bacteria	D_1__Proteobacteria	D_2__Alphaproteobacteria	D_3__Sphingomonadales	D_4__Sphingomonadaceae	D_5__Sphingomonas
6840a3056d60a8e178d7cdd9f8450c16	D_0__Bacteria	D_1__Omnitrophicaeota	D_2__Omnitrophia	D_3__Omnitrophales	D_4__Omnitrophaceae	D_5__Candidatus Omnitrophus	D_6__uncultured bacterium
69c39757e443ddb16b9ce897bd252598	D_0__Bacteria	D_1__Proteobacteria	D_2__Deltaproteobacteria	D_3__Desulfobacterales	D_4__Desulfobacteraceae	D_5__Sva0081 sediment group
09d673e2d3204ea0c6b3e18557208148	D_0__Bacteria	D_1__Omnitrophicaeota	D_2__Omnitrophia	D_3__Omnitrophales	D_4__Omnitrophaceae	D_5__Candidatus Omnitrophus	D_6__uncultured bacterium
4730d677c2ea1cc9bb7692cc815b95d5	D_0__Bacteria	D_1__Proteobacteria	D_2__Gammaproteobacteria	D_3__Betaproteobacteriales	D_4__Burkholderiaceae	D_5__Hydrogenophaga	D_6__uncultured bacterium
90346b3e5379ae884e790d8515dfb3a3	D_0__Bacteria	D_1__Chloroflexi	D_2__Dehalococcoidia	D_3__SAR202 clade
5741ef9f5459356703247d9be0c9971a	D_0__Bacteria	D_1__Patescibacteria	D_2__Parcubacteria	D_3__Candidatus Brennerbacteria	D_4__Parcubacteria group bacterium GW2011_GWA2_42_14	D_5__Parcubacteria group bacterium GW2011_GWA2_42_14	D_6__Parcubacteria group bacterium GW2011_GWA2_42_14
cad3ab6e63c995668c61706c041312db	D_0__Bacteria	D_1__Proteobacteria	D_2__Deltaproteobacteria	D_3__Myxococcales	D_4__P3OB-42
0e96689267109c1ffcfa9c8fecc53a6d	D_0__Bacteria	D_1__Proteobacteria	D_2__Deltaproteobacteria	D_3__Myxococcales	D_4__bacteriap25
727bfbf82f681b7df2b69613522fd978	D_0__Bacteria	D_1__Proteobacteria	D_2__Gammaproteobacteria	D_3__Methylococcales	D_4__Methylomonaceae
df2e2bd96b104d2b7ba6e175008df868	D_0__Bacteria	D_1__Chloroflexi	D_2__Dehalococcoidia	D_3__S085	D_4__uncultured bacterium	D_5__uncultured bacterium	D_6__uncultured bacterium
24ffd818c57a096f0166a5d26345c434	D_0__Bacteria	D_1__Elusimicrobia	D_2__Lineage IIc	D_3__uncultured bacterium	D_4__uncultured bacterium	D_5__uncultured bacterium	D_6__uncultured bacterium
c981dfa74dd14d40533b55daeefa48b4	D_0__Bacteria	D_1__Proteobacteria	D_2__Gammaproteobacteria	D_3__Pseudomonadales	D_4__Moraxellaceae	D_5__Acinetobacter
ca04f4cc867c08eef58c52b1e61b3b67	D_0__Bacteria	D_1__Omnitrophicaeota	D_2__uncultured bacterium	D_3__uncultured bacterium	D_4__uncultured bacterium	D_5__uncultured bacterium	D_6__uncultured bacterium
a25feaa1770ff67ce5e26d78d3803027	D_0__Bacteria	D_1__Bacteroidetes	D_2__Bacteroidia	D_3__Chitinophagales	D_4__Saprospiraceae	D_5__Phaeodactylibacter
1562d07dedbf9ba3ab34e1d441e1bc2d	D_0__Bacteria	D_1__Patescibacteria	D_2__Parcubacteria
7e1ee5af91a367353fbd7003a0712505	D_0__Bacteria	D_1__Acidobacteria	D_2__Blastocatellia (Subgroup 4)	D_3__11-24	D_4__uncultured bacterium	D_5__uncultured bacterium	D_6__uncultured bacterium
fa271e1a53b2590096c6d718810e17a5	D_0__Bacteria	D_1__Zixibacteria	D_2__uncultured bacterium	D_3__uncultured bacterium	D_4__uncultured bacterium	D_5__uncultured bacterium	D_6__uncultured bacterium
7f5c0e53b1c89593749741bd3d99a672	D_0__Bacteria	D_1__Proteobacteria	D_2__Deltaproteobacteria	D_3__Myxococcales	D_4__bacteriap25	D_5__uncultured bacterium	D_6__uncultured bacterium
daf8c92fdba9cb9c3d706a5503556ba6	D_0__Bacteria	D_1__Bacteroidetes	D_2__Bacteroidia	D_3__Sphingobacteriales
b5b8a7b73508942bcffacfb3d4b4b397	D_0__Bacteria	D_1__Proteobacteria	D_2__Deltaproteobacteria	D_3__Myxococcales	D_4__bacteriap25	D_5__uncultured bacterium	D_6__uncultured bacterium
01fef00a0363d77c1c7ae56cabf301e8	D_0__Bacteria	D_1__Omnitrophicaeota	D_2__Omnitrophia	D_3__Omnitrophales	D_4__Omnitrophaceae	D_5__Candidatus Omnitrophus	D_6__uncultured bacterium
0f8ecd56ddc3e3b5199f19b8b950018c	D_0__Bacteria	D_1__Proteobacteria	D_2__Gammaproteobacteria
98f164d0efb90371d218756087632a1b	D_0__Bacteria	D_1__Proteobacteria	D_2__Deltaproteobacteria	D_3__Oligoflexales	D_4__0319-6G20	D_5__uncultured bacterium	D_6__uncultured bacterium
bd0278278cee992b3c51fc6b3dc3ed74	D_0__Bacteria	D_1__Proteobacteria	D_2__Deltaproteobacteria	D_3__Myxococcales	D_4__bacteriap25	D_5__uncultured bacterium	D_6__uncultured bacterium
2990d9e6933c7165bf18754ed564bd4c	D_0__Bacteria	D_1__Proteobacteria	D_2__Alphaproteobacteria	D_3__Rhizobiales	D_4__Xanthobacteraceae
02773482ff5a8dff6f23617e7e4313b1	D_0__Bacteria	D_1__Proteobacteria	D_2__Deltaproteobacteria	D_3__Bdellovibrionales	D_4__Bdellovibrionaceae	D_5__Bdellovibrio
83be54e9dd55f8c5b0b2bced1c4d6a63	D_0__Bacteria	D_1__Bacteroidetes	D_2__Bacteroidia	D_3__Sphingobacteriales	D_4__NS11-12 marine group	D_5__uncultured bacterium	D_6__uncultured bacterium
6696d82fc7c94f2f300bcc8f9fd1092b	D_0__Bacteria	D_1__Bacteroidetes	D_2__Bacteroidia
70b0376db3ac57642f4970138edbbe58	D_0__Bacteria	D_1__Proteobacteria	D_2__Gammaproteobacteria
411abea72ec7142575a2897973788736	D_0__Bacteria	D_1__Firmicutes	D_2__Bacilli	D_3__Bacillales	D_4__Staphylococcaceae	D_5__Staphylococcus	D_6__Staphylococcus haemolyticus
5c0ce960c33afcccd6c2f37d0b9c88e7	D_0__Bacteria	D_1__Elusimicrobia	D_2__Elusimicrobia	D_3__Lineage IV	D_4__uncultured bacterium	D_5__uncultured bacterium	D_6__uncultured bacterium
04658040c8f329a326193a581652d901	D_0__Bacteria	D_1__Patescibacteria	D_2__Parcubacteria
042a6febf66d7359c4ed486ad0ec60cf	D_0__Bacteria	D_1__Omnitrophicaeota
5d4fef8c06619ef920fa7b42bd9e2f16	D_0__Bacteria	D_1__Proteobacteria	D_2__Gammaproteobacteria	D_3__Betaproteobacteriales	D_4__Nitrosomonadaceae	D_5__MND1	D_6__uncultured bacterium
3c4249cd2e630444d06b8ecc4fcab713	D_0__Bacteria	D_1__Chlamydiae	D_2__Chlamydiae	D_3__Chlamydiales	D_4__Simkaniaceae	D_5__uncultured
fb7a2fb10c91c9117ed2473c1395ae7c	D_0__Bacteria	D_1__Patescibacteria	D_2__Parcubacteria	D_3__Candidatus Nomurabacteria
57deb48798dc6fe79850d30668ebd2a3	D_0__Bacteria	D_1__Proteobacteria	D_2__Deltaproteobacteria	D_3__Myxococcales	D_4__bacteriap25
a117c86c167b09460fc75ea50c2b2314	D_0__Bacteria	D_1__Bacteroidetes	D_2__Bacteroidia	D_3__Sphingobacteriales	D_4__LiUU-11-161
a0cba4364bdf377c0d1328c413d182e4	D_0__Bacteria	D_1__Patescibacteria	D_2__ABY1	D_3__Candidatus Uhrbacteria
cc3e3ca6e0c35171b633193a8c0a34b3	D_0__Bacteria	D_1__Cyanobacteria	D_2__Melainabacteria	D_3__Vampirovibrionales	D_4__uncultured bacterium	D_5__uncultured bacterium	D_6__uncultured bacterium
bb604037be261ac5fcc645dbef5e5bee	D_0__Bacteria	D_1__Proteobacteria	D_2__Deltaproteobacteria	D_3__Desulfuromonadales
105ce8fe593d991d075908d27a6ed200	D_0__Bacteria	D_1__Proteobacteria	D_2__Gammaproteobacteria	D_3__Methylococcales	D_4__Methylomonaceae	D_5__Crenothrix
a0c6a5c5675f9dcf86bc0edd305c69be	D_0__Bacteria	D_1__Proteobacteria	D_2__Alphaproteobacteria	D_3__Sphingomonadales	D_4__Sphingomonadaceae	D_5__Sphingobium
77080577503fd52da377e1b42ed7e2ae	D_0__Bacteria	D_1__Proteobacteria	D_2__Alphaproteobacteria	D_3__Rhizobiales	D_4__Beijerinckiaceae	D_5__Bosea
5b0895e5e5e6faf85f4e0ab990ec888c	D_0__Bacteria	D_1__Proteobacteria	D_2__Deltaproteobacteria	D_3__Bdellovibrionales	D_4__Bdellovibrionaceae	D_5__Bdellovibrio	D_6__uncultured bacterium
a660fcefa7116a825b707139248195ca	D_0__Bacteria	D_1__Proteobacteria	D_2__Alphaproteobacteria	D_3__Caulobacterales	D_4__Hyphomonadaceae	D_5__SWB02	D_6__uncultured bacterium
63f3d80c2b28be454113b0e6178586fa	D_0__Bacteria	D_1__Proteobacteria	D_2__Gammaproteobacteria	D_3__Betaproteobacteriales	D_4__Burkholderiaceae	D_5__Acidovorax
3f1eb4c47a2a062678dd8cd3a385eaa1	D_0__Bacteria	D_1__Proteobacteria	D_2__Deltaproteobacteria	D_3__Myxococcales	D_4__Haliangiaceae	D_5__Haliangium
b5c70b7517123037843f1f2882a33f76	D_0__Bacteria	D_1__Planctomycetes	D_2__Planctomycetacia	D_3__Gemmatales	D_4__Gemmataceae	D_5__uncultured	D_6__uncultured bacterium
bf6fdc16e8802c2925ecc70fa74a9219	D_0__Bacteria	D_1__Acidobacteria	D_2__Subgroup 6	D_3__uncultured bacterium	D_4__uncultured bacterium	D_5__uncultured bacterium	D_6__uncultured bacterium
926fb626a76593d1d55cab8cab213550	D_0__Bacteria	D_1__Bacteroidetes	D_2__Bacteroidia	D_3__Sphingobacteriales	D_4__env.OPS 17
b9e87d747987f614c3119e760388f1ba	D_0__Bacteria	D_1__Patescibacteria	D_2__Gracilibacteria
fa3201ab11ccd2a933985ab3a0b06cd2	D_0__Archaea	D_1__Nanoarchaeaeota	D_2__Woesearchaeia
ae65229bcf4fd13874a56c707800b5ae	D_0__Bacteria	D_1__Bacteroidetes	D_2__Bacteroidia	D_3__Cytophagales	D_4__Spirosomaceae	D_5__Spirosoma
475652adcb7ab1fdfd7d6c00e8f1b6e2	D_0__Bacteria	D_1__Proteobacteria	D_2__Gammaproteobacteria	D_3__PLTA13	D_4__uncultured bacterium	D_5__uncultured bacterium	D_6__uncultured bacterium
0764ef8692753de49210c5b1bef18eb3	D_0__Bacteria	D_1__Omnitrophicaeota	D_2__uncultured bacterium	D_3__uncultured bacterium	D_4__uncultured bacterium	D_5__uncultured bacterium	D_6__uncultured bacterium
5487eb168982147b4f989369c5730ff2	D_0__Bacteria	D_1__Proteobacteria	D_2__Gammaproteobacteria	D_3__Betaproteobacteriales	D_4__Burkholderiaceae	D_5__Noviherbaspirillum	D_6__uncultured bacterium
e703be718cd55aa409b40fc70a340000	D_0__Bacteria	D_1__Proteobacteria	D_2__Alphaproteobacteria	D_3__Sphingomonadales	D_4__Sphingomonadaceae	D_5__Sphingomonas	D_6__uncultured bacterium
e96fc3c7df80b5c00695c44b7e4350bc	D_0__Bacteria	D_1__Rokubacteria	D_2__NC10	D_3__Rokubacteriales	D_4__uncultured bacterium	D_5__uncultured bacterium	D_6__uncultured bacterium
bb1130ffc386f4b4e2dbf7905d9bcb74	D_0__Bacteria	D_1__Proteobacteria	D_2__Gammaproteobacteria	D_3__Betaproteobacteriales	D_4__Burkholderiaceae	D_5__Curvibacter
07783eb25a9f39b9497ac52efadf0642	D_0__Bacteria	D_1__Planctomycetes	D_2__Planctomycetacia	D_3__Pirellulales	D_4__Pirellulaceae	D_5__uncultured	D_6__uncultured bacterium
628d06264fddddad690591732cd0a8bb	D_0__Bacteria	D_1__Proteobacteria	D_2__Alphaproteobacteria	D_3__Rhodobacterales	D_4__Rhodobacteraceae
f4df8bbaf474a1733fde17ce59ce0195	D_0__Bacteria	D_1__Bacteroidetes	D_2__Bacteroidia	D_3__Flavobacteriales	D_4__NS9 marine group	D_5__uncultured bacterium	D_6__uncultured bacterium
bf475be79b11f5a8dc9ce61a4f638949	D_0__Bacteria	D_1__Nitrospirae	D_2__Thermodesulfovibrionia	D_3__uncultured	D_4__uncultured bacterium	D_5__uncultured bacterium	D_6__uncultured bacterium
8f21d6926200ee4c99986520eb76a49e	D_0__Bacteria	D_1__Chloroflexi	D_2__Dehalococcoidia	D_3__SAR202 clade
3043289520c684d88e7631f37190edca	D_0__Bacteria	D_1__Patescibacteria	D_2__Parcubacteria	D_3__Candidatus Adlerbacteria
a4f657f52b094be0c7be2a236e38847d	D_0__Bacteria	D_1__Patescibacteria	D_2__ABY1
9d99e54095d23bef7e1a0ef765bcd215	D_0__Bacteria	D_1__Omnitrophicaeota	D_2__Omnitrophia	D_3__Omnitrophales	D_4__Omnitrophaceae	D_5__Candidatus Omnitrophus	D_6__uncultured bacterium
f7d4f65a27e90b2bd3f702390212d04f	D_0__Bacteria	D_1__Patescibacteria	D_2__Microgenomatia	D_3__Candidatus Pacebacteria
c61be57ba3674cd9cddec68590c7d8d8	D_0__Bacteria	D_1__Omnitrophicaeota	D_2__uncultured bacterium	D_3__uncultured bacterium	D_4__uncultured bacterium	D_5__uncultured bacterium	D_6__uncultured bacterium
f331e40eab4e085f8688316527dae6a4	D_0__Bacteria	D_1__Firmicutes	D_2__Clostridia
5a5f0578da3fc90c5d95aebb0d522e12	D_0__Bacteria	D_1__Proteobacteria	D_2__Deltaproteobacteria
09a8e9886fb0d2a14ca0991f5279d32e	D_0__Bacteria	D_1__Proteobacteria	D_2__Alphaproteobacteria	D_3__Paracaedibacterales	D_4__Paracaedibacteraceae
a506f07649aed55a35fac2936ec7f9f6	D_0__Bacteria	D_1__Chlamydiae	D_2__Chlamydiae	D_3__Chlamydiales	D_4__Parachlamydiaceae
43e468e8951a1df236d9da9ac712827a	D_0__Archaea	D_1__Thaumarchaeota	D_2__Nitrososphaeria	D_3__Nitrosopumilales	D_4__Nitrosopumilaceae	D_5__uncultured archaeon	D_6__uncultured archaeon
dc6a9a07dee8cbe9e260e7b31f59ed1f	D_0__Bacteria	D_1__Patescibacteria	D_2__Gracilibacteria	D_3__uncultured organism	D_4__uncultured organism	D_5__uncultured organism	D_6__uncultured organism
73f7eea1a9cd38a4be674fe18e93d26e	D_0__Bacteria	D_1__Proteobacteria	D_2__Deltaproteobacteria	D_3__Myxococcales
00c38b59632dfef0f79fa1e8e4cd302b	D_0__Bacteria	D_1__Proteobacteria	D_2__Deltaproteobacteria	D_3__Myxococcales	D_4__bacteriap25
bb27d848b6838d043fc3e8badcf1758a	D_0__Bacteria	D_1__Patescibacteria	D_2__Gracilibacteria	D_3__Absconditabacteriales (SR1)
b7b010ed79b25196cc54ed785ebe38ef	D_0__Bacteria	D_1__Patescibacteria	D_2__Parcubacteria
a5409e018f32a28f6270988acc691050	D_0__Bacteria	D_1__Planctomycetes	D_2__Planctomycetacia	D_3__Planctomycetales	D_4__uncultured	D_5__uncultured bacterium	D_6__uncultured bacterium
7491b300e70c5768f07d5d0a63a5bd88	D_0__Bacteria	D_1__Proteobacteria	D_2__Alphaproteobacteria	D_3__Caulobacterales	D_4__Caulobacteraceae
a921f29674ce49ef9361c565e1b73ab9	D_0__Bacteria	D_1__Proteobacteria	D_2__Gammaproteobacteria	D_3__Acidiferrobacterales	D_4__Acidiferrobacteraceae	D_5__Sulfurifustis	D_6__uncultured bacterium
2de57ab4c67f3c186db7e3f5b0a6930d	D_0__Bacteria	D_1__Elusimicrobia	D_2__Elusimicrobia	D_3__Lineage IV	D_4__uncultured bacterium	D_5__uncultured bacterium	D_6__uncultured bacterium
decc1c4c5f989b66759e43f0c8b2e45a	D_0__Bacteria	D_1__Proteobacteria	D_2__Alphaproteobacteria	D_3__Rhizobiales	D_4__Xanthobacteraceae
71b02456d92f429f3fa8fad73936934c	D_0__Bacteria
48af713b357293d767c4b2d63ade1c83	D_0__Bacteria	D_1__Proteobacteria	D_2__Gammaproteobacteria	D_3__Pseudomonadales	D_4__Moraxellaceae	D_5__Acinetobacter
4b32c2922f0d15b6d4d8a28c1a44af9b	D_0__Bacteria	D_1__Proteobacteria	D_2__Gammaproteobacteria
cde420df22ea860c4c7c884dc1acb718	D_0__Bacteria	D_1__Chloroflexi	D_2__Dehalococcoidia	D_3__SAR202 clade
b18a21078339bef826e10cf15cfd123c	D_0__Bacteria	D_1__Cyanobacteria	D_2__Oxyphotobacteria	D_3__Chloroplast
34f06613cd16dadd959fbdf2913a2a04	D_0__Bacteria	D_1__Patescibacteria	D_2__ABY1	D_3__Candidatus Magasanikbacteria	D_4__uncultured bacterium	D_5__uncultured bacterium	D_6__uncultured bacterium
f4feaec4bf7c492c6a3ffe8cc6c9812c	D_0__Bacteria	D_1__Cyanobacteria	D_2__Melainabacteria	D_3__Obscuribacterales	D_4__uncultured bacterium	D_5__uncultured bacterium	D_6__uncultured bacterium
5eba5ba85c05abdb9397ce69945d5373	D_0__Bacteria	D_1__Omnitrophicaeota	D_2__Omnitrophia	D_3__Omnitrophales	D_4__Omnitrophaceae	D_5__Candidatus Omnitrophus	D_6__uncultured bacterium
abd61b565046e637d486d20450cc830f	D_0__Bacteria	D_1__Planctomycetes	D_2__Pla4 lineage	D_3__uncultured bacterium	D_4__uncultured bacterium	D_5__uncultured bacterium	D_6__uncultured bacterium
f4c8cc38a6f26ac3c492c8e35a4e6e9f	D_0__Bacteria	D_1__Elusimicrobia	D_2__Elusimicrobia	D_3__Lineage IV	D_4__uncultured bacterium	D_5__uncultured bacterium	D_6__uncultured bacterium
c297e0d068ca7b14e3328bea8a838231	D_0__Bacteria	D_1__Patescibacteria	D_2__ABY1	D_3__Candidatus Uhrbacteria
fd8aceeabef245d3de6a4ba3121d35b8	D_0__Bacteria	D_1__Hydrogenedentes	D_2__Hydrogenedentia	D_3__Hydrogenedentiales	D_4__Hydrogenedensaceae	D_5__uncultured bacterium	D_6__uncultured bacterium
cbdab387830e5461c55ee9457d2c1b13	D_0__Bacteria	D_1__Bacteroidetes	D_2__Bacteroidia	D_3__Flavobacteriales	D_4__Weeksellaceae	D_5__Cloacibacterium	D_6__uncultured bacterium
b98d58506706a2598b6e55c93c1cabea	D_0__Bacteria	D_1__Proteobacteria	D_2__Gammaproteobacteria	D_3__Methylococcales	D_4__Methylomonaceae	D_5__Methylobacter
6392c0883cae086af4a8dc8a8cd7bcab	D_0__Bacteria	D_1__Proteobacteria	D_2__Alphaproteobacteria	D_3__Holosporales	D_4__Holosporaceae	D_5__uncultured	D_6__uncultured bacterium
d9c6ef23da14eae284e2e18deeb35c59	D_0__Archaea	D_1__Nanoarchaeaeota	D_2__Woesearchaeia
90c86eeaabdd7db8457c3a2c2ec099d5	D_0__Bacteria	D_1__Proteobacteria	D_2__Gammaproteobacteria	D_3__Methylococcales	D_4__Methylococcaceae
453db6bea6c981837259f2e01c73fe26	D_0__Bacteria	D_1__Patescibacteria	D_2__Parcubacteria
3deec22a876ac9c6bb7e02c9bd7bf309	D_0__Bacteria	D_1__Nitrospirae	D_2__Nitrospira	D_3__Nitrospirales	D_4__Nitrospiraceae	D_5__Nitrospira	D_6__uncultured bacterium
f93f5f36bd076c81814aa6811e3d32f9	D_0__Bacteria	D_1__Patescibacteria	D_2__Gracilibacteria	D_3__Candidatus Peregrinibacteria	D_4__uncultured marine bacterium	D_5__uncultured marine bacterium	D_6__uncultured marine bacterium
ec6dc677a1528340f5ad2b9a599d692f	D_0__Bacteria	D_1__Elusimicrobia	D_2__Elusimicrobia	D_3__Lineage IV	D_4__uncultured bacterium	D_5__uncultured bacterium	D_6__uncultured bacterium
ddba6e8c1ba54397ecad0c2e167ffca2	D_0__Bacteria	D_1__Patescibacteria	D_2__Parcubacteria	D_3__Candidatus Kaiserbacteria
422d953459c8fd1d2273ff6f9a1a08a3	D_0__Bacteria	D_1__Omnitrophicaeota	D_2__uncultured bacterium	D_3__uncultured bacterium	D_4__uncultured bacterium	D_5__uncultured bacterium	D_6__uncultured bacterium
d952135e39cbff116aac80e43ec95032	D_0__Bacteria	D_1__Proteobacteria	D_2__Deltaproteobacteria	D_3__Bdellovibrionales	D_4__Bdellovibrionaceae	D_5__Bdellovibrio	D_6__uncultured bacterium
08e9ddd7ee7ce531ddabd49492e52a3c	D_0__Bacteria	D_1__Proteobacteria	D_2__Gammaproteobacteria	D_3__Betaproteobacteriales	D_4__Rhodocyclaceae	D_5__Sulfuritalea	D_6__uncultured Rhodocyclaceae bacterium
2614014b761f4a3a238aa77abb08b17b	D_0__Bacteria	D_1__Proteobacteria	D_2__Gammaproteobacteria	D_3__Betaproteobacteriales	D_4__Burkholderiaceae	D_5__Cupriavidus
c779abfa135360cf0446c4eeea725468	D_0__Bacteria	D_1__Proteobacteria	D_2__Deltaproteobacteria
df52ec73bedd3b43fd2df6a13da7f59b	D_0__Bacteria	D_1__Nitrospirae	D_2__Thermodesulfovibrionia	D_3__uncultured	D_4__uncultured bacterium	D_5__uncultured bacterium	D_6__uncultured bacterium
cfc38c88d67b8d96289407677c657eeb	D_0__Bacteria
f8d9bf758d89f8ce4dec19e3b774d5ae	D_0__Bacteria	D_1__Chlamydiae	D_2__Chlamydiae	D_3__Chlamydiales	D_4__Parachlamydiaceae	D_5__Candidatus Protochlamydia
619eed360f52f1a6a7ba9bfbd60c912e	D_0__Bacteria	D_1__Omnitrophicaeota	D_2__uncultured bacterium	D_3__uncultured bacterium	D_4__uncultured bacterium	D_5__uncultured bacterium	D_6__uncultured bacterium
f99a3c1c5044f9469b05702be0b6a011	D_0__Bacteria	D_1__Proteobacteria	D_2__Gammaproteobacteria	D_3__Betaproteobacteriales	D_4__Rhodocyclaceae	D_5__Sulfuritalea	D_6__uncultured bacterium
acab07f07ee1f6571eb35cb15d74c0a0	D_0__Bacteria	D_1__Patescibacteria	D_2__ABY1	D_3__Candidatus Magasanikbacteria
0dd1b7edeb6e270afaf1226dd46dba47	D_0__Bacteria	D_1__Proteobacteria	D_2__Deltaproteobacteria	D_3__Myxococcales	D_4__bacteriap25	D_5__uncultured bacterium	D_6__uncultured bacterium
2aa72a271b1536559dbd1c78097e88bb	D_0__Bacteria	D_1__Patescibacteria	D_2__Parcubacteria
0def67bb96f1adeabb1d81af6b6b27e2	D_0__Bacteria	D_1__Proteobacteria	D_2__Gammaproteobacteria
ee0ffa46c8589839582c774842dbc23a	D_0__Bacteria	D_1__Planctomycetes	D_2__Brocadiae	D_3__Brocadiales	D_4__Brocadiaceae	D_5__Candidatus Brocadia
fa3cba5f37f700090978a84d2f427114	D_0__Archaea	D_1__Thaumarchaeota	D_2__Nitrososphaeria	D_3__Nitrosotaleales	D_4__Nitrosotaleaceae	D_5__uncultured archaeon	D_6__uncultured archaeon
6d9dbf86660901955ad9c37f691d19b4	D_0__Bacteria	D_1__Bacteroidetes	D_2__Bacteroidia	D_3__Chitinophagales	D_4__Chitinophagaceae	D_5__Sediminibacterium	D_6__uncultured bacterium
e4665547aa3162eb91f5b24a4bcd2355	D_0__Bacteria	D_1__Proteobacteria	D_2__Gammaproteobacteria	D_3__Pseudomonadales	D_4__Moraxellaceae	D_5__Acinetobacter
6d8fd9ebbb5f2f90a0fbf61175b2aa29	D_0__Bacteria	D_1__Planctomycetes	D_2__Pla4 lineage	D_3__uncultured bacterium	D_4__uncultured bacterium	D_5__uncultured bacterium	D_6__uncultured bacterium
2ca4f38498f46474d74c6e474a5a6923	D_0__Bacteria	D_1__Patescibacteria	D_2__ABY1
9b5866232f3e098d4494b997ef75110e	D_0__Bacteria	D_1__Proteobacteria	D_2__Gammaproteobacteria	D_3__Betaproteobacteriales	D_4__Burkholderiaceae	D_5__Comamonas
092f62b0cbd19ff999d735fc6b34b0dc	D_0__Bacteria	D_1__Patescibacteria	D_2__ABY1
3d90662d6f798d46b73ba914b2f1fb77	D_0__Archaea	D_1__Nanoarchaeaeota	D_2__Woesearchaeia
a58dbb400d5e8a8aabc25a8b66b29c12	D_0__Bacteria	D_1__Proteobacteria	D_2__Deltaproteobacteria	D_3__Myxococcales	D_4__bacteriap25	D_5__uncultured bacterium	D_6__uncultured bacterium
74b28ba82b03b74a7fba1da61a2a6926	D_0__Archaea	D_1__Nanoarchaeaeota	D_2__Woesearchaeia
16c40f5a4a96c3b375daecf64014bcbc	D_0__Bacteria	D_1__Proteobacteria	D_2__Alphaproteobacteria	D_3__Rhizobiales	D_4__Xanthobacteraceae	D_5__Bradyrhizobium
b0d21d22bbae92b63a66978114b432ba	D_0__Bacteria	D_1__Proteobacteria	D_2__Gammaproteobacteria	D_3__Betaproteobacteriales	D_4__Gallionellaceae	D_5__Gallionella
2ad27d6849ae9bd4ad6b41508c8ad9f2	D_0__Bacteria	D_1__Omnitrophicaeota	D_2__uncultured bacterium	D_3__uncultured bacterium	D_4__uncultured bacterium	D_5__uncultured bacterium	D_6__uncultured bacterium
c50c8baa6361174451f7d81e550a3c5a	D_0__Bacteria	D_1__Actinobacteria	D_2__Actinobacteria	D_3__Corynebacteriales	D_4__Nocardiaceae	D_5__Nocardia
d61f4137d652b8164af1314d933f2045	D_0__Bacteria	D_1__Proteobacteria	D_2__Alphaproteobacteria	D_3__Rhodobacterales	D_4__Rhodobacteraceae	D_5__Paracoccus
134b797796be95671d55cdf88f19d840	D_0__Bacteria	D_1__Actinobacteria	D_2__Actinobacteria	D_3__Micrococcales	D_4__Micrococcaceae	D_5__Rothia	D_6__uncultured bacterium
df7a28bb93f0cf8d2d2119b15ed7bd1f	D_0__Bacteria	D_1__Proteobacteria	D_2__Gammaproteobacteria	D_3__Methylococcales	D_4__Methylomonaceae
e8d23810e7bc1960ea73ff602bb0c760	D_0__Bacteria	D_1__Proteobacteria	D_2__Gammaproteobacteria
f6e3356f0141cc2bdfb63392da5a7fc9	D_0__Bacteria	D_1__Proteobacteria	D_2__Deltaproteobacteria	D_3__MBNT15	D_4__uncultured bacterium	D_5__uncultured bacterium	D_6__uncultured bacterium
c2b98d5e92e729590172f1fb0a157519	D_0__Bacteria	D_1__Nitrospirae	D_2__Thermodesulfovibrionia	D_3__uncultured	D_4__uncultured bacterium	D_5__uncultured bacterium	D_6__uncultured bacterium
17e60347aa48b7204540a191ce4b2372	D_0__Bacteria	D_1__Proteobacteria	D_2__Gammaproteobacteria	D_3__Pseudomonadales	D_4__Moraxellaceae	D_5__[Agitococcus] lubricus group	D_6__metagenome
b5100fb7f3ec6e0656e7cfba20c86f07	D_0__Bacteria	D_1__Proteobacteria	D_2__Gammaproteobacteria
b254bbbca6fe08399c029108fa7c561b	D_0__Bacteria	D_1__Proteobacteria	D_2__Alphaproteobacteria	D_3__Rhizobiales	D_4__Beijerinckiaceae	D_5__Methylobacterium	D_6__uncultured bacterium
f44a8d293513868048efb21eb26c5a72	D_0__Archaea	D_1__Nanoarchaeaeota	D_2__Woesearchaeia
710757ec0522212d4083a7b40833f97c	D_0__Bacteria	D_1__Proteobacteria	D_2__Deltaproteobacteria	D_3__Desulfobacterales	D_4__Desulfobacteraceae
94f8e1445708cb691e0446de94a50aa4	D_0__Bacteria	D_1__Omnitrophicaeota	D_2__Omnitrophia	D_3__Omnitrophales	D_4__Omnitrophaceae	D_5__Candidatus Omnitrophus	D_6__uncultured bacterium
5487df7e73bbe99aed5f028ac852aa48	D_0__Bacteria	D_1__Omnitrophicaeota	D_2__uncultured bacterium	D_3__uncultured bacterium	D_4__uncultured bacterium	D_5__uncultured bacterium	D_6__uncultured bacterium
b5acd03b7efd29a227f2534fc4ead4cc	D_0__Bacteria	D_1__Proteobacteria	D_2__Deltaproteobacteria	D_3__Bdellovibrionales	D_4__Bdellovibrionaceae	D_5__OM27 clade
d9b2011aaee268d096da93e92d34641d	D_0__Bacteria	D_1__Omnitrophicaeota	D_2__uncultured bacterium	D_3__uncultured bacterium	D_4__uncultured bacterium	D_5__uncultured bacterium	D_6__uncultured bacterium
7e657682b6ac5ddeac41fb80adbee488	D_0__Bacteria	D_1__Omnitrophicaeota	D_2__uncultured bacterium	D_3__uncultured bacterium	D_4__uncultured bacterium	D_5__uncultured bacterium	D_6__uncultured bacterium
b62c93e810069caac2a182efc29f8e37	D_0__Bacteria	D_1__Proteobacteria	D_2__Alphaproteobacteria	D_3__Rhodovibrionales	D_4__Fodinicurvataceae	D_5__uncultured
bd0d93388dccb294633e253c42617f46	D_0__Bacteria	D_1__Proteobacteria	D_2__Gammaproteobacteria	D_3__Betaproteobacteriales	D_4__Rhodocyclaceae	D_5__Sulfuritalea
39ed4e67a0df3f6dea22202baee55ff1	D_0__Bacteria	D_1__Proteobacteria	D_2__Gammaproteobacteria	D_3__Betaproteobacteriales	D_4__Burkholderiaceae	D_5__Polaromonas
c7df50f7a1e10d8e95f7b47891b2ba74	D_0__Bacteria	D_1__Dependentiae	D_2__Babeliae	D_3__Babeliales
da1f545069c942d99e8c15409f92b9f5	D_0__Bacteria	D_1__Patescibacteria	D_2__Berkelbacteria
f5b770966f2c07ec2dd33972ead2b74d	D_0__Bacteria	D_1__Chlamydiae	D_2__Chlamydiae	D_3__Chlamydiales	D_4__Parachlamydiaceae
6c8c9c3418c9bf92326da91accc22568	D_0__Bacteria	D_1__Proteobacteria	D_2__Alphaproteobacteria	D_3__Rhizobiales	D_4__Xanthobacteraceae	D_5__Rhodoplanes
997c6232c7fce5be745dd3afdd4dd8f3	D_0__Bacteria	D_1__Elusimicrobia	D_2__Elusimicrobia	D_3__Lineage IV	D_4__uncultured bacterium	D_5__uncultured bacterium	D_6__uncultured bacterium
b6f53a66cdb51d5576676c353d907897	D_0__Bacteria	D_1__Chloroflexi	D_2__JG30-KF-CM66	D_3__uncultured bacterium	D_4__uncultured bacterium	D_5__uncultured bacterium	D_6__uncultured bacterium
f5d77138b55efe7950916775a74259f7	D_0__Bacteria	D_1__Patescibacteria	D_2__Parcubacteria
c2c013283aaa1162cd993f617b9477de	D_0__Bacteria	D_1__Omnitrophicaeota	D_2__uncultured bacterium	D_3__uncultured bacterium	D_4__uncultured bacterium	D_5__uncultured bacterium	D_6__uncultured bacterium
6e4b38b45491a6e5fd6e17b48e1b9974	D_0__Bacteria	D_1__Patescibacteria	D_2__Microgenomatia	D_3__Candidatus Levybacteria	D_4__uncultured bacterium	D_5__uncultured bacterium	D_6__uncultured bacterium
89f5a8fc6ba2c384761dce7aa5a4bd19	D_0__Bacteria	D_1__Patescibacteria	D_2__ABY1	D_3__Candidatus Uhrbacteria
1b143be41ca0335429f00700bcd25fe2	D_0__Bacteria	D_1__Proteobacteria	D_2__Alphaproteobacteria	D_3__Rhizobiales	D_4__Beijerinckiaceae	D_5__Bosea
243a059f5098b5e01b251fca2145f806	D_0__Bacteria	D_1__Proteobacteria	D_2__Gammaproteobacteria	D_3__Betaproteobacteriales	D_4__Neisseriaceae	D_5__uncultured
18c09142a5cf1ddf2fb1e75bdffafc3e	D_0__Bacteria	D_1__Rokubacteria	D_2__NC10	D_3__Rokubacteriales	D_4__uncultured bacterium	D_5__uncultured bacterium	D_6__uncultured bacterium
49d989c540389319981aa912264f8045	D_0__Bacteria	D_1__Zixibacteria	D_2__uncultured bacterium	D_3__uncultured bacterium	D_4__uncultured bacterium	D_5__uncultured bacterium	D_6__uncultured bacterium
911f8d265e0b940fa9a02cda1a9c8492	D_0__Bacteria	D_1__Planctomycetes	D_2__Phycisphaerae	D_3__CCM11a	D_4__uncultured bacterium	D_5__uncultured bacterium	D_6__uncultured bacterium
90ef392ccc85be7c037cb9b6065832d8	D_0__Bacteria	D_1__Patescibacteria	D_2__Gracilibacteria	D_3__Candidatus Peregrinibacteria
716371463109f69bd80fd5e29289ccb1	D_0__Bacteria	D_1__Patescibacteria	D_2__Parcubacteria
c3da05317d9bd136aaae6aa9a71f67ee	D_0__Archaea	D_1__Nanoarchaeaeota	D_2__Woesearchaeia
66e18268bd1cea24e069bcc5c6dbcb82	D_0__Bacteria	D_1__Bacteroidetes	D_2__Bacteroidia	D_3__Bacteroidales	D_4__Porphyromonadaceae	D_5__Porphyromonas	D_6__uncultured bacterium
bc795a6b3545c2157ad45b77405cfaeb	D_0__Bacteria	D_1__Omnitrophicaeota	D_2__uncultured bacterium	D_3__uncultured bacterium	D_4__uncultured bacterium	D_5__uncultured bacterium	D_6__uncultured bacterium
379103d80767a5f5648ab87f7372d475	D_0__Bacteria	D_1__Patescibacteria	D_2__ABY1	D_3__Candidatus Komeilibacteria	D_4__uncultured bacterium	D_5__uncultured bacterium	D_6__uncultured bacterium
c875aa50d01fc36633d2c6bd0693cf13	D_0__Bacteria	D_1__Patescibacteria	D_2__Parcubacteria	D_3__Candidatus Azambacteria
25cc72a68409f3c47f6a5414db98f926	D_0__Bacteria	D_1__Proteobacteria	D_2__Gammaproteobacteria	D_3__Xanthomonadales	D_4__Xanthomonadaceae	D_5__Stenotrophomonas
8a349ea6970f19ca6934b2101b901fe4	D_0__Bacteria	D_1__Firmicutes	D_2__Bacilli	D_3__Lactobacillales	D_4__Streptococcaceae	D_5__Streptococcus	D_6__uncultured bacterium
fd810661f4a4f1cce1cdd130d38c977d	D_0__Bacteria	D_1__Patescibacteria	D_2__Parcubacteria
b6c954a3a8360f6e46e122a7edae25af	D_0__Bacteria	D_1__Patescibacteria	D_2__Parcubacteria	D_3__uncultured bacterium	D_4__uncultured bacterium	D_5__uncultured bacterium	D_6__uncultured bacterium
e50eb28cf555e6a2499fe4ae18cbe872	D_0__Bacteria	D_1__Proteobacteria	D_2__Deltaproteobacteria
b34638b666520eb784e1fda0030e4826	D_0__Bacteria	D_1__Proteobacteria	D_2__Gammaproteobacteria	D_3__Legionellales	D_4__Legionellaceae	D_5__Legionella
2e9bb2d0e8bd25f87396403337fcecb9	D_0__Bacteria	D_1__Planctomycetes	D_2__Pla4 lineage	D_3__uncultured bacterium	D_4__uncultured bacterium	D_5__uncultured bacterium	D_6__uncultured bacterium
1e1068ed7698cdce83e2607f4908ac12	D_0__Bacteria	D_1__Proteobacteria	D_2__Alphaproteobacteria	D_3__Rhizobiales	D_4__Hyphomicrobiaceae	D_5__Hyphomicrobium	D_6__uncultured bacterium
dbb0fe4466b9eef3cd43915216808789	D_0__Bacteria	D_1__Elusimicrobia	D_2__Lineage IIc	D_3__uncultured bacterium	D_4__uncultured bacterium	D_5__uncultured bacterium	D_6__uncultured bacterium
27738c44e68ae127c4a609708c5ddccd	D_0__Bacteria	D_1__Patescibacteria	D_2__ABY1	D_3__Candidatus Magasanikbacteria
dc5b135fbbcb0ee326be36cd77b3db8f	D_0__Bacteria	D_1__Nitrospirae	D_2__4-29-1	D_3__uncultured bacterium	D_4__uncultured bacterium	D_5__uncultured bacterium	D_6__uncultured bacterium
11fbaf9301234b1db522eed2e97c8eb1	D_0__Bacteria	D_1__Proteobacteria	D_2__Gammaproteobacteria	D_3__Betaproteobacteriales	D_4__Neisseriaceae	D_5__uncultured
2a74c2f850e3ea95bcfa50b301f5743c	D_0__Bacteria	D_1__Omnitrophicaeota	D_2__uncultured bacterium	D_3__uncultured bacterium	D_4__uncultured bacterium	D_5__uncultured bacterium	D_6__uncultured bacterium
3cc0f9d6e96b2d646efa272ca7990d02	D_0__Bacteria	D_1__Firmicutes	D_2__Bacilli	D_3__Bacillales	D_4__Staphylococcaceae	D_5__Staphylococcus	D_6__uncultured bacterium
04cc78bd2781354d186758d22ca82f43	D_0__Bacteria	D_1__Elusimicrobia	D_2__Elusimicrobia	D_3__Lineage IV	D_4__uncultured bacterium	D_5__uncultured bacterium	D_6__uncultured bacterium
ac97e2a99125233c5405953131dbd133	D_0__Bacteria	D_1__Patescibacteria	D_2__ABY1
51d90924753aed6ea5131b1f43c41c16	D_0__Bacteria	D_1__Dependentiae	D_2__Babeliae	D_3__Babeliales	D_4__Vermiphilaceae	D_5__uncultured bacterium	D_6__uncultured bacterium
b5ee73f8bc5e3de5b25bb9c517dfe5ee	D_0__Bacteria	D_1__Firmicutes	D_2__Clostridia	D_3__Clostridiales	D_4__Family XI	D_5__Peptoniphilus	D_6__uncultured bacterium
34cd00de588e1128d3f1ba15415d0ad7	D_0__Bacteria	D_1__Patescibacteria	D_2__Parcubacteria
2fa4757df301734c390e2b8e404407cd	D_0__Bacteria	D_1__Chloroflexi	D_2__Dehalococcoidia	D_3__SAR202 clade
d3764f4d2d957721869e23264ad99f54	D_0__Bacteria	D_1__Proteobacteria	D_2__Gammaproteobacteria	D_3__Betaproteobacteriales	D_4__Gallionellaceae
b7e2aceb6b5a3ceaa028cf516de6246c	D_0__Bacteria	D_1__Firmicutes	D_2__Bacilli	D_3__Lactobacillales	D_4__Streptococcaceae	D_5__Streptococcus	D_6__uncultured bacterium
5a4f3f464d3cb03c0f82d4376253ade5	D_0__Bacteria	D_1__Proteobacteria	D_2__Gammaproteobacteria	D_3__Pasteurellales	D_4__Pasteurellaceae	D_5__Haemophilus	D_6__uncultured bacterium
65447c0ef0677942d58f0563d98ee927	D_0__Bacteria	D_1__Proteobacteria	D_2__Gammaproteobacteria	D_3__Betaproteobacteriales	D_4__Burkholderiaceae	D_5__Acidovorax
c38f8b5b32123eb146a0b2f2211d1589	D_0__Bacteria	D_1__Proteobacteria	D_2__Alphaproteobacteria	D_3__Rhizobiales	D_4__Xanthobacteraceae	D_5__Bradyrhizobium
3e1169887e43107b721e195b73dd44f5	D_0__Bacteria	D_1__Bacteroidetes	D_2__Bacteroidia	D_3__Chitinophagales	D_4__Chitinophagaceae	D_5__Niabella	D_6__uncultured bacterium
d7991ed61e5487592ef945f12b1f1b1e	D_0__Bacteria	D_1__Actinobacteria	D_2__Actinobacteria	D_3__Corynebacteriales	D_4__Nocardiaceae	D_5__Gordonia
840002061cd7e47042752749f97fd5e9	D_0__Bacteria	D_1__Fusobacteria	D_2__Fusobacteriia	D_3__Fusobacteriales	D_4__Leptotrichiaceae	D_5__Leptotrichia	D_6__uncultured bacterium
11bc19f72877ddd6ea9527d377d827b7	D_0__Bacteria	D_1__Actinobacteria	D_2__Thermoleophilia	D_3__Gaiellales	D_4__uncultured	D_5__uncultured bacterium	D_6__uncultured bacterium
8147589470587b730946d5ea41ab8ef0	D_0__Bacteria	D_1__Proteobacteria	D_2__Deltaproteobacteria
c4e9410b110e407724a04c1fee08f0cc	D_0__Archaea	D_1__Nanoarchaeaeota	D_2__Woesearchaeia
3b6d92e01aec7386eac8cfeadee78450	D_0__Bacteria	D_1__Proteobacteria	D_2__Gammaproteobacteria	D_3__Xanthomonadales	D_4__Xanthomonadaceae	D_5__Arenimonas	D_6__uncultured bacterium
eb3231f4d72f91ad13f38f263f846afa	D_0__Bacteria	D_1__GAL15	D_2__uncultured bacterium	D_3__uncultured bacterium	D_4__uncultured bacterium	D_5__uncultured bacterium	D_6__uncultured bacterium
6437373ac767d30171170dd9f4597518	D_0__Bacteria	D_1__AncK6	D_2__uncultured bacterium	D_3__uncultured bacterium	D_4__uncultured bacterium	D_5__uncultured bacterium	D_6__uncultured bacterium
24678a3573b751efb100d48811d43434	D_0__Bacteria	D_1__Nitrospirae	D_2__Nitrospira	D_3__Nitrospirales	D_4__Nitrospiraceae	D_5__Leptospirillum	D_6__uncultured bacterium
45ff7234ad244478617a0d3df399a9cf	D_0__Bacteria	D_1__Proteobacteria	D_2__Gammaproteobacteria	D_3__Betaproteobacteriales	D_4__Gallionellaceae	D_5__Gallionella	D_6__uncultured bacterium
812a06d7c1a23b60674b4ddc81fc7c55	D_0__Bacteria	D_1__Patescibacteria	D_2__Parcubacteria	D_3__Candidatus Yanofskybacteria	D_4__uncultured bacterium	D_5__uncultured bacterium	D_6__uncultured bacterium
624e7268d6719546670cd2f75aab4e2c	D_0__Bacteria	D_1__Proteobacteria	D_2__Deltaproteobacteria
71308c265cb89d5f9197f0cded22304e	D_0__Bacteria	D_1__Proteobacteria	D_2__Gammaproteobacteria	D_3__Betaproteobacteriales	D_4__Burkholderiaceae	D_5__Schlegelella
e98d9db089746913959c0d46b6336c0f	D_0__Bacteria	D_1__Patescibacteria	D_2__Parcubacteria	D_3__Candidatus Moranbacteria	D_4__uncultured bacterium	D_5__uncultured bacterium	D_6__uncultured bacterium
d018c65c721c2a46353a0cfbd5d8bd64	D_0__Bacteria	D_1__Actinobacteria	D_2__Acidimicrobiia	D_3__Microtrichales	D_4__Microtrichaceae	D_5__uncultured	D_6__uncultured bacterium
32fddf5d562aa6eb4a681f113a1d5c3c	D_0__Bacteria	D_1__Proteobacteria	D_2__Gammaproteobacteria	D_3__Betaproteobacteriales	D_4__Burkholderiaceae
c970b13ce19d325b824136f70c746959	D_0__Bacteria	D_1__Planctomycetes	D_2__Phycisphaerae	D_3__CCM11a	D_4__uncultured bacterium	D_5__uncultured bacterium	D_6__uncultured bacterium
5b59dc1355165166749995717ca6a914	D_0__Bacteria	D_1__Proteobacteria	D_2__Gammaproteobacteria	D_3__Betaproteobacteriales	D_4__Burkholderiaceae	D_5__Acidovorax
4f68414edda05f96c277fd7883066a97	D_0__Bacteria	D_1__Patescibacteria	D_2__ABY1
155f83cca64cbd760854408e830d1487	D_0__Bacteria	D_1__Proteobacteria	D_2__Alphaproteobacteria	D_3__Sphingomonadales	D_4__Sphingomonadaceae	D_5__Sphingopyxis
bda4fe47e2534b0693909f584793c776	D_0__Bacteria	D_1__Omnitrophicaeota	D_2__uncultured bacterium	D_3__uncultured bacterium	D_4__uncultured bacterium	D_5__uncultured bacterium	D_6__uncultured bacterium
97d3781c0b190c579c6b7abaa32f5292	D_0__Bacteria	D_1__Proteobacteria	D_2__Alphaproteobacteria	D_3__Acetobacterales	D_4__Acetobacterales Incertae Sedis	D_5__uncultured
[truncated: 8,262 more rows]
