# Supplementary material for: Changes in the Drinking Water Microbiome: Effects of Water Treatments Along the Flow of Two Drinking Water Treatment Plants in a Urbanized Area, Milan (Italy)
Source: Front Microbiol. 2018 Oct 31;9:2557. doi: 10.3389/fmicb.2018.02557 (PMC6220058; doi:10.3389/fmicb.2018.02557)
Supplement: Supplementary file 8 [file Data_Sheet_4.xlsx]

## Sheet: data (1)
id	TreatmentPlant	Month	Season	Cold_hot	Year	M_A	SamplingPoint	SamplingPoint.T	Treat_Y_N	Cl2	ExtTemperature	Weather	Umidity	shannon
#q2:types	categorical	numeric	categorical	categorical	numeric	categorical	categorical	categorical	categorical	categorical	numeric	categorical	categorical	numeric
03A	Site 1	2	winter	cold	2013	2013-12-01	Aquifer	Aquifer	no	NA	7	sunny	B4	9.14572
03B	Site 1	2	winter	cold	2013	2013-12-01	Cfilters	Cfilters	yes	NA	7	sunny	B4	5.95641
03C	Site 1	2	winter	cold	2013	2013-12-01	Chlor	Chlor	yes	0.02	7	sunny	B4	4.96097
04A	Site 1	3	winter	cold	2014	2014-01-01	Aquifer	Aquifer	no	NA	1	cloudy	B4	4.57082
04B	Site 1	3	winter	cold	2014	2014-01-01	Cfilters	Cfilters	yes	NA	1	cloudy	B4	4.60904
04C	Site 1	3	winter	cold	2014	2014-01-01	Chlor	Chlor	yes	0.03	1	cloudy	B4	3.30013
05A	Site 1	4	winter	cold	2014	2014-02-01	Aquifer	Aquifer	no	NA	8	rain	B4	9.41294
05B	Site 1	4	winter	cold	2014	2014-02-01	Cfilters	Cfilters	yes	NA	8	rain	B4	4.70613
05C	Site 1	4	winter	cold	2014	2014-02-01	Chlor	Chlor	yes	0.01	8	rain	B4	5.98041
06A	Site 1	5	spring	warm	2014	2014-03-01	Aquifer	Aquifer	no	NA	14	sunny	B2	8.2397
06B	Site 1	5	spring	warm	2014	2014-03-01	Cfilters	Cfilters	yes	NA	14	sunny	B2	4.65328
06C	Site 1	5	spring	warm	2014	2014-03-01	Chlor	Chlor	yes	0.01	14	sunny	B2	3.4504
07A	Site 1	6	spring	warm	2014	2014-04-01	Aquifer	Aquifer	no	NA	18	sunny	B3	8.2494
07B	Site 1	6	spring	warm	2014	2014-04-01	Cfilters	Cfilters	yes	NA	18	sunny	B3	5.69778
07C	Site 1	6	spring	warm	2014	2014-04-01	Chlor	Chlor	yes	0.02	18	sunny	B3	6.05048
08A	Site 1	7	spring	warm	2014	714	Aquifer	Aquifer	no	NA	19	sunny	C2	7.07033
08B	Site 1	7	spring	warm	2014	714	Cfilters	Cfilters	yes	NA	19	sunny	C2	5.79946
08C	Site 1	7	spring	warm	2014	714	Chlor	Chlor	yes	0.02	19	sunny	C2	5.54046
09A	Site 1	8	summer	warm	2014	2014-06-01	Aquifer	Aquifer	no	NA	16	thunderous	B4	8.52925
09B	Site 1	8	summer	warm	2014	2014-06-01	Cfilters	Cfilters	yes	NA	16	thunderous	B4	6.3625
09C	Site 1	8	summer	warm	2014	2014-06-01	Chlor	Chlor	yes	0.04	16	thunderous	B4	5.0411
10A	Site 1	9	summer	hot	2014	2014-07-01	Aquifer	Aquifer	no	NA	28	sunny	B3	4.39251
10B	Site 1	9	summer	hot	2014	2014-07-01	Cfilters	Cfilters	yes	NA	28	sunny	B3	4.50262
10C	Site 1	9	summer	hot	2014	2014-07-01	Chlor	Chlor	yes	0.01	28	sunny	B3	4.89094
11A	Site 1	10	summer	hot	2014	2014-08-01	Aquifer	Aquifer	no	NA	25	sunny	B3	4.78834
11B	Site 1	10	summer	hot	2014	2014-08-01	Cfilters	Cfilters	yes	NA	25	sunny	B3	6.05061
11C	Site 1	10	summer	hot	2014	2014-08-01	Chlor	Chlor	yes	0	25	sunny	B3	5.28925
12A	Site 1	11	autumn	hot	2014	2014-09-01	Aquifer	Aquifer	no	NA	21	sunny	B3	7.36293
12B	Site 1	11	autumn	hot	2014	2014-09-01	Cfilters	Cfilters	yes	NA	21	sunny	B3	6.56737
12C	Site 1	11	autumn	hot	2014	2014-09-01	Chlor	Chlor	yes	0.09	21	sunny	B3	6.2985
13A	Site 1	0	autumn	warm	2014	2014-10-01	Aquifer	Aquifer	no	NA	16	rain	B4	6.92419
13B	Site 1	0	autumn	warm	2014	2014-10-01	Cfilters	Cfilters	yes	NA	16	rain	B4	5.9172
13C	Site 1	0	autumn	warm	2014	2014-10-01	Chlor	Chlor	yes	0.1	16	rain	B4	5.79526
